# Supplementary material for: Metabolomic insights into associations between adiposity markers and liver cancer risk: Results from a prospective cohort study and Mendelian randomization analysis
Source: PLoS Med. 2026 Feb 2;23(2):e1004910. doi: 10.1371/journal.pmed.1004910 (PMC12863527; doi:10.1371/journal.pmed.1004910)
Supplement: S1 Checklist — Table A. STROBE checklist. STrengthening the Reporting of OBservational studies in Epidemiology (STROBE) Statement—checklist of items that should be included in reports of observational studies, available at https://www.strobe-statement.org/, licensed under CC BY 4.0. Checklist available from https://www.strobe-statement.org/checklists/. Table B. STROBE-MR checklist. Checklist of recommended items to address in reports of mendelian randomization studies. Checklist available from https://www.strobe-mr.org/. (XLSX) [file pmed.1004910.s001.xlsx]

## Sheet: Contents
Metabolomic insights into associations between adiposity markers and liver cancer risk: results from a prospective cohort study and Mendelian randomization analysis
Zhuo-Ying Li1,2, Hong-Lan Li1,2, Jing Wang1,2, Qiu-Ming Shen1,2, Yi-Xin Zou1,2,3, Dan-Ni Yang1,2,4, Yu-Ting Tan1,2, Yong-Bing Xiang1,2,3,4,*
Affiliations:
1. State Key Laboratory of System Medicine for Cancer, Shanghai Cancer Institute, Renji Hospital, Shanghai Jiao Tong University School of Medicine, Shanghai, China
2. Department of Epidemiology, Shanghai Cancer Institute, Shanghai, China
3. School of Public Health, Fudan University, Shanghai, China
4. School of Public Health, Shanghai Jiao Tong University School of Medicine, Shanghai, China
ORCID: Zhuo-Ying Li (0000-0003-4592-7136), Yong-Bing Xiang (0000-0002-3840-9915)
* ybxiang@shsci.org
S1 Checklist
Table A. STROBE checklist.
Table B. STROBE-MR checklist.

## Sheet: Table A
Table A STROBE Statement—Checklist of items that should be included in reports of cohort studies
	Item No	Recommendation		Included	Location
Title and abstract	1	(a) Indicate the study’s design with a commonly used term in the title or the abstract		Yes	title; abstract
		(b) Provide in the abstract an informative and balanced summary of what was done and what was found		Yes	title; abstract
Introduction
Background/rationale	2	Explain the scientific background and rationale for the investigation being reported		Yes	Introduction, para. 1-4
Objectives	3	State specific objectives, including any prespecified hypotheses		Yes	Introduction, para. 5
Methods
Study design	4	Present key elements of study design early in the paper		Yes	Introduction, para. 5; Methods, para.2
Setting	5	Describe the setting, locations, and relevant dates, including periods of recruitment, exposure, follow-up, and data collection		Yes	Methods, para. 2; Supplementary Methods
Participants	6	(a) Give the eligibility criteria, and the sources and methods of selection of participants. Describe methods of follow-up		Yes	Methods, para. 2; Supplementary Methods
		(b) For matched studies, give matching criteria and number of exposed and unexposed		Yes	Methods, para. 2; Supplementary Methods
Variables	7	Clearly define all outcomes, exposures, predictors, potential confounders, and effect modifiers. Give diagnostic criteria, if applicable		Yes	Methods, para. 3-5; Supplementary Methods
Data sources/ measurement	8*	For each variable of interest, give sources of data and details of methods of assessment (measurement). Describe comparability of assessment methods if there is more than one group		Yes	Methods, para. 2; Supplementary Methods
Bias	9	Describe any efforts to address potential sources of bias		Yes	Methods, para. 7; Supplementary Methods
Study size	10	Explain how the study size was arrived at		NA
Quantitative variables	11	Explain how quantitative variables were handled in the analyses. If applicable, describe which groupings were chosen and why		Yes	Methods, para. 7; Supplementary Methods
Statistical methods	12	(a) Describe all statistical methods, including those used to control for confounding		Yes	Methods, para. 6-10; Supplementary Methods
		(b) Describe any methods used to examine subgroups and interactions		Yes	Methods, para. 7; Supplementary Methods
		(c) Explain how missing data were addressed		NA
		(d) If applicable, explain how loss to follow-up was addressed		NA
		(e) Describe any sensitivity analyses		Yes	Methods, para. 7; Supplementary Methods
Results
Participants	13*	(a) Report numbers of individuals at each stage of study—eg numbers potentially eligible, examined for eligibility, confirmed eligible, included in the study, completing follow-up, and analysed		Yes	Methods, para. 2; Supplementary Methods
		(b) Give reasons for non-participation at each stage		Yes	Methods, para. 2; Supplementary Methods
		(c) Consider use of a flow diagram		NO
Descriptive data	14*	(a) Give characteristics of study participants (eg demographic, clinical, social) and information on exposures and potential confounders		Yes	Results, para. 1
		(b) Indicate number of participants with missing data for each variable of interest		NA
		(c) Summarise follow-up time (eg, average and total amount)		Yes	Results, para. 1
Outcome data	15*	Report numbers of outcome events or summary measures over time		Yes	Results, para. 1
Main results	16	(a) Give unadjusted estimates and, if applicable, confounder-adjusted estimates and their precision (eg, 95% confidence interval). Make clear which confounders were adjusted for and why they were included		Yes	Methods, para. 2; Supplementary Methods; Supplementary Tables
		(b) Report category boundaries when continuous variables were categorized		NA
		(c) If relevant, consider translating estimates of relative risk into absolute risk for a meaningful time period		NA
Other analyses	17	Report other analyses done—eg analyses of subgroups and interactions, and sensitivity analyses		Yes	Results, para. 3; Supplementary Tables
Discussion
Key results	18	Summarise key results with reference to study objectives		Yes	Discussion, para. 1
Limitations	19	Discuss limitations of the study, taking into account sources of potential bias or imprecision. Discuss both direction and magnitude of any potential bias		Yes	Discussion, para. 8
Interpretation	20	Give a cautious overall interpretation of results considering objectives, limitations, multiplicity of analyses, results from similar studies, and other relevant evidence		Yes	Conclusion, para. 1
Generalisability	21	Discuss the generalisability (external validity) of the study results		Yes	Discussion, para. 8
Other information
Funding	22	Give the source of funding and the role of the funders for the present study and, if applicable, for the original study on which the present article is based		Yes	Methods, para. 1; Funding
*Give information separately for exposed and unexposed groups.
Note: An Explanation and Elaboration article discusses each checklist item and gives methodological background and published examples of transparent reporting. The STROBE checklist is best used in conjunction with this article (freely available on the Web sites of PLoS Medicine at http://www.plosmedicine.org/, Annals of Internal Medicine at http://www.annals.org/, and Epidemiology at http://www.e…

## Sheet: Table B
Table B STROBE-MR checklist of recommended items to address in reports of Mendelian randomization studies1 2
Item No.	Section	Checklist item	Included	Location
1	TITLE and ABSTRACT	Indicate Mendelian randomization (MR) as the study’s design in the title and/or the abstract if that is a main purpose of the study	Yes	title; abstract
	INTRODUCTION
2	Background	Explain the scientific background and rationale for the reported study. What is the exposure? Is a potential causal relationship between exposure and outcome plausible? Justify why MR is a helpful method to address the study question	Yes	Introduction, para. 4
3	Objectives	State specific objectives clearly, including pre-specified causal hypotheses (if any). State that MR is a method that, under specific assumptions, intends to estimate causal effects	Yes	Introduction, para. 5
	METHODS
4	Study design and data sources	Present key elements of the study design early in the article. Consider including a table listing sources of data for all phases of the study. For each data source contributing to the analysis, describe the following:	Yes	Introduction, para. 5; Methods, para. 11; Supplementary Methods; Supplementary Tables
	a)	Setting: Describe the study design and the underlying population, if possible. Describe the setting, locations, and relevant dates, including periods of recruitment, exposure, follow-up, and data collection, when available.	Yes	Methods, para. 11; Supplementary Methods; Supplementary Tables
	b)	Participants: Give the eligibility criteria, and the sources and methods of selection of participants. Report the sample size, and whether any power or sample size calculations were carried out prior to the main analysis	Yes	Supplementary Methods; Supplementary Tables
	c)	Describe measurement, quality control and selection of genetic variants	Yes	Methods, para. 12; Supplementary Methods
	d)	For each exposure, outcome, and other relevant variables, describe methods of assessment and diagnostic criteria for diseases	Yes	Supplementary Methods
	e)	Provide details of ethics committee approval and participant informed consent, if relevant	NA
5	Assumptions	Explicitly state the three core IV assumptions for the main analysis (relevance, independence and exclusion restriction) as well assumptions for any additional or sensitivity analysis	Yes	Methods, para. 12; Supplementary Methods
6	Statistical methods: main analysis	Describe statistical methods and statistics used	Yes	Methods, para. 13-14
	a)	Describe how quantitative variables were handled in the analyses (i.e., scale, units, model)	Yes	Supplementary Tables
	b)	Describe how genetic variants were handled in the analyses and, if applicable, how their weights were selected	Yes	Supplementary Methods
	c)	Describe the MR estimator (e.g. two-stage least squares, Wald ratio) and related statistics. Detail the included covariates and, in case of two-sample MR, whether the same covariate set was used for adjustment in the two samples	Yes	Methods, para. 13; Supplementary Methods
	d)	Explain how missing data were addressed	NA
	e)	If applicable, indicate how multiple testing was addressed	NA
7	Assessment of assumptions	Describe any methods or prior knowledge used to assess the assumptions or justify their validity	NA
8	Sensitivity analyses and additional analyses	Describe any sensitivity analyses or additional analyses performed (e.g. comparison of effect estimates from different approaches, independent replication, bias analytic techniques, validation of instruments, simulations)	Yes	Methods, para. 13; Supplementary Methods
9	Software and pre-registration
	a)	Name statistical software and package(s), including version and settings used	NO
	b)	State whether the study protocol and details were pre-registered (as well as when and where)	NO
	RESULTS
10	Descriptive data
	a)	Report the numbers of individuals at each stage of included studies and reasons for exclusion. Consider use of a flow diagram	Yes	Supplementary Tables
	b)	Report summary statistics for phenotypic exposure(s), outcome(s), and other relevant variables (e.g. means, SDs, proportions)	Yes	Results, para. 9
	c)	If the data sources include meta-analyses of previous studies, provide the assessments of heterogeneity across these studies	NA
	d)	For two-sample MR:	Yes	Methods, para. 11; Supplementary Methods
		i. Provide justification of the similarity of the genetic variant-exposure associations between the exposure and outcome samples
		ii. Provide information on the number of individuals who overlap between the exposure and outcome studies
11	Main results
	a)	Report the associations between genetic variant and exposure, and between genetic variant and outcome, preferably on an interpretable scale	Yes	Supplementary Figures
	b)	Report MR estimates of the relationship between exposure and outcome, and the measures of uncertainty from the MR analysis, on an interpretable scale, such as odds ratio or relative risk per SD difference	Yes	Results, para. 9; Figures; Supplementary Tables
	c)	If relevant, consider translating estimates of relative risk into absolute risk for a meaningful time period	NA
	d)	Consider plots to visualize results (e.g. forest plot, scatterplot of associations between genetic variants and outcome versus between genetic variants and exposure)	Yes	Figures; Supplementary Figures
12	Assessment of assumptions
	a)	Report the assessment of the validity of the assumptions	Yes	Supplementary Tables
	b)	Report any additional statistics (e.g., assessments of heterogeneity across genetic variants, such as I2, Q statistic or E-value)	Yes	Supplementary Tables
13	Sensitivity analyses and additional analyses
	a)	Report any sensitivity analyses to assess the robustness of the main results to violations of the assumptions	Yes	Supplementary Tables
	b)	Report results from other sensitivity analyses or additional analyses	Yes	Supplementary Tables
	c)	Report any assessment of direction of causal relationship (e.g., bidirectional MR)	Yes	Supplementary Tables
	d)	When relevant, report and compare with estimates from non-MR analyses	Yes	Results, para. 1-10
	e)	Consider additional plots to visualize results (e.g., leave-one-out analyses)	Yes	Supplementary Results
	DISCUSSION
14	Key results	Summarize key results with reference to study objectives	Yes	Discussion, para. 1
15	Limitations	Discuss limitations of the study, taking into account the validity of the IV assumptions, other sources of potential bias, and imprecision. Discuss both direction and magnitude of any potential bias and any efforts to address them	Yes	Discussion, para. 6, 8
16	Interpretation
	a)	Meaning: Give a cautious overall interpretation of results in the context of their limitations and in comparison with other studies	Yes	Discussion, para. 6
	b)	Mechanism: Discuss underlying biological mechanisms that could drive a potential causal relationship between the investigated exposure and the outcome, and whether the gene-environment equivalence assumption is reasonable. Use causal language carefully, clarifying that IV estimates may provide causal effects only under certain assumptions	Yes	Discussion, para. 6
	c)	Clinical relevance: Discuss whether the results have clinical or public policy relevance, and to what extent they inform effect sizes of possible interventions	Yes	Discussion, para. 6
17	Generalizability	Discuss the generalizability of the study results (a) to other populations, (b) across other exposure periods/timings, and (c) across other levels of exposure	Yes	Discussion, para. 6
	OTHER INFORMATION
18	Funding	Describe sources of funding and the role of funders in the present study and, if applicable, sources of funding for the databases and original study or studies on which the present study is based	Yes	Funding
19	Data and data sharing	Provide the data used to perform all analyses or report where and how the data can be accessed, and reference these sources in the article. Provide the statistical code needed to reproduce the results in the article, or report whether the code is publicly accessible and if so, where	Yes	Supplementary Tables
20	Conflicts of Interest	All authors should declare all potential conflicts of interest	Yes	Conflicts of Interest
This checklist is copyrighted by the Equator Network under the Creative Commons Attribution 3.0 Unported (CC BY 3.0) license.
1	Skrivankova VW, Richmond RC, Woolf BAR, Yarmolinsky J, Davies NM, Swanson SA, et al. Strengthening the Reporting of Observational Studies in Epidemiology using Mendelian Randomization (STROBE-MR) Statement. JAMA. 2021;under review.
2	Skrivankova VW, Richmond RC, Woolf BAR, Davies NM, Swanson SA, VanderWeele TJ, et al. Strengthening the Reporting of Observational Studies in Epidemiology using Mendelian Randomisation (STROBE-MR): Explanation and Elaboration. BMJ. 2021;375:n2233.
