# Supplementary material for: Metabolomic insights into associations between adiposity markers and liver cancer risk: Results from a prospective cohort study and Mendelian randomization analysis
Source: PLoS Med. 2026 Feb 2;23(2):e1004910. doi: 10.1371/journal.pmed.1004910 (PMC12863527; doi:10.1371/journal.pmed.1004910)
Supplement: S1 Appendix — Table A. Definition of exposure variables. Table B. Distribution of anthropometric measurements. Table C. Spearman rank correlation coefficient. Table D. Associations between BMI and metabolite concentrations. Table E. Associations between WC and metabolite concentrations. Table F. Associations between WHR and metabolite concentrations. Table G. Associations between WHtR and metabolite concentrations. Table H. Associations between ABSI and metabolite concentrations. Table I. Associations between HC and metabolite concentrations. Table J. Associations between adult weight gain and metabolite concentrations. Table K. Associations between metabolite concentrations and liver cancer risk. Table L. Results of quantitative pathway analysis (KEGG database). Table M. Results of quantitative pathway analysis (SMPDB database). Table N. P values for partial correlations for the 27 intermediate metabolites (adjusted for age and fasting time, analysis conducted in controls only). (XLSX) [file pmed.1004910.s003.xlsx]

## Sheet: Contents
Metabolomic insights into associations between adiposity markers and liver cancer risk: results from a prospective cohort study and Mendelian randomization analysis
Zhuo-Ying Li1,2, Hong-Lan Li1,2, Jing Wang1,2, Qiu-Ming Shen1,2, Yi-Xin Zou1,2,3, Dan-Ni Yang1,2,4, Yu-Ting Tan1,2, Yong-Bing Xiang1,2,3,4,*
Affiliations:
1. State Key Laboratory of System Medicine for Cancer, Shanghai Cancer Institute, Renji Hospital, Shanghai Jiao Tong University School of Medicine, Shanghai, China
2. Department of Epidemiology, Shanghai Cancer Institute, Shanghai, China
3. School of Public Health, Fudan University, Shanghai, China
4. School of Public Health, Shanghai Jiao Tong University School of Medicine, Shanghai, China
ORCID: Zhuo-Ying Li (0000-0003-4592-7136), Yong-Bing Xiang (0000-0002-3840-9915)
* ybxiang@shsci.org
S1 Appendix
Table A. Definition of exposure variables
Table B. Distribution of anthropometric measurements
Table C. Spearman rank correlation coefficient
Table D. Associations between BMI and metabolite concentrations
Table E. Associations between WC and metabolite concentrations
Table F. Associations between WHR and metabolite concentrations
Table G. Associations between WHtR and metabolite concentrations
Table H. Associations between ABSI and metabolite concentrations
Table I. Associations between HC and metabolite concentrations
Table J. Associations between adult weight gain and metabolite concentrations
Table K. Associations between metabolite concentrations and liver cancer risk
Table L. Results of quantitative pathway analysis (KEGG database)
Table M. Results of quantitative pathway analysis (SMPDB database)
Table N. P values for partial correlations for the 27 intermediate metabolites (adjusted for age and fasting time, analysis conducted in controls only)

## Sheet: Table A
Table A. Definition of exposure variables
Anthropometric measurements	Definition	Unit
Body mass index (BMI)		kg/m2
Waist circumference (WC)	-	cm
Waist-to-hip ratio (WHR)		-
Waist-to height ratio (WHtR)		-
A body shape index (ABSI)		kg-2/3m11/6
Hip circumference (HC)	-	cm
Adult weight gain		kg

## Sheet: Table B
Table B. Distribution of anthropometric measurements
Anthropometircs	N	min	͞x	SD	P25	M	P75	max
BMI	644	13.946	23.6601	3.23499	21.3545	23.6056	25.9185	35.0199
WC	644	60	85.2026	9.0261	79	85	92	110
WHR	644	0.674157	0.899854	0.0579966	0.861623	0.898436	0.938804	1.11494
WHtR	644	0.350877	0.504728	0.0540838	0.467066	0.500737	0.541176	0.66242
ABSI	644	0.0674828	0.0797456	0.00448622	0.0769757	0.0797108	0.0825909	0.0972462
HC	644	72	94.5752	6.58635	90	94	98.5	120
Adult weight gain	559a	-24	11.1742	9.56159	5	11	17.75	46
a N=559 because self-reported data on weight at age 20 was unavailable for 85 participants.

## Sheet: Table C
Table C. Spearman rank correlation coefficient
	BMI	WC	WHR	WHtR	ABSI	HC	Adult weight gain
BMI	1
WC	0.82*	1
WHR	0.56*	0.77*	1
WHtR	0.84*	0.94*	0.76*	1
ABSI	-0.03	0.47*	0.54*	0.44*	1
HC	0.75*	0.81*	0.29*	0.73*	0.23*	1
Adult weight gain	0.77*	0.72*	0.49*	0.68*	0.07	0.64*	1
* Statistically significant.

## Sheet: Table D
Table D. Associations between BMI and metabolite concentrations
Metabolite	HMDB ID	KEGG ID	Class	All participants (N=644)								Exclude liver cancer cases (N=322)								Exclude participants whose follow-up time < 2 years (N=587)								Exclude participants with seropositive HBsAg or self-reported history of chronic hepatitis and cirrhosis (N=382)
				Linear analysis				Non-linear analysis				Linear analysis				Non-linear analysis				Linear analysis				Non-linear analysis				Linear analysis				Non-linear analysis
				β (95% CI)	P	FDR		Knots	Poverall	Pnon-linaer		β (95% CI)	P	FDR		Knots	Poverall	Pnon-linaer		β (95% CI)	P	FDR		Knots	Poverall	Pnon-linaer		β (95% CI)	P	FDR		Knots	Poverall	Pnon-linaer
Alanine	HMDB0000161	C00041	Amino acid	0.12 (0.05, 0.20)	0.002	0.012		3	0.007	0.756		0.11 (-0.01, 0.23)	0.063	0.242		3	0.174	0.851		0.14 (0.06, 0.22)	<0.001	0.009		3	0.003	0.365		0.15 (0.05, 0.26)	0.005	0.037		5	0.011	0.155
Asparagine	HMDB0000168	C00152	Amino acid	-0.13 (-0.21, -0.05)	0.001	0.010		3	0.005	0.857		-0.17 (-0.28, -0.07)	0.001	0.016		3	0.005	0.624		-0.14 (-0.22, -0.06)	<0.001	0.008		3	0.003	0.567		-0.17 (-0.26, -0.08)	<0.001	0.008		3	<0.001	0.437
Aspartic acid	HMDB0000191	C00049	Amino acid	0.15 (0.08, 0.23)	<0.001	0.002		3	<0.001	0.502		0.14 (0.02, 0.25)	0.020	0.104		4	0.007	0.034		0.15 (0.07, 0.23)	<0.001	0.006		3	0.001	0.501		0.13 (0.03, 0.24)	0.012	0.053		4	0.016	0.139
Creatine	HMDB0000064	C00300	Amino acid	0.14 (0.06, 0.21)	<0.001	0.007		3	0.002	0.362		0.17 (0.07, 0.28)	0.001	0.016		3	0.003	0.252		0.13 (0.05, 0.21)	0.001	0.011		3	0.002	0.181		0.16 (0.06, 0.26)	0.001	0.017		3	0.002	0.143
Glutamic acid	HMDB0000148	C00025	Amino acid	0.16 (0.08, 0.23)	<0.001	0.001		4	<0.001	0.101		0.18 (0.07, 0.28)	<0.001	0.012		4	0.002	0.126		0.15 (0.07, 0.23)	<0.001	0.004		4	<0.001	0.107		0.14 (0.04, 0.23)	0.005	0.037		4	0.010	0.169
Glycine	HMDB0000123	C00037	Amino acid	-0.24 (-0.31, -0.16)	<0.001	<0.001		3	<0.001	0.257		-0.25 (-0.37, -0.13)	<0.001	0.001		3	<0.001	0.005		-0.24 (-0.32, -0.16)	<0.001	<0.001		3	<0.001	0.359		-0.24 (-0.34, -0.13)	<0.001	0.001		5	<0.001	0.047
Hippuric acid	HMDB0000714	C01586	Amino acid	-0.13 (-0.21, -0.05)	0.001	0.010		3	0.005	0.611		-0.11 (-0.23, 0.01)	0.081	0.272		3	0.184	0.560		-0.13 (-0.21, -0.05)	0.002	0.015		3	0.007	0.538		-0.05 (-0.15, 0.06)	0.384	0.620		4	0.150	0.103
Leucine	HMDB0000687	C00123	Amino acid	0.14 (0.06, 0.22)	<0.001	0.006		3	0.001	0.295		0.23 (0.12, 0.34)	<0.001	0.001		5	<0.001	0.113		0.14 (0.06, 0.22)	<0.001	0.008		3	0.002	0.243		0.18 (0.08, 0.28)	<0.001	0.010		3	0.001	0.243
N-Phenylacetylglutamine	HMDB0006344	C04148	Amino acid	-0.16 (-0.24, -0.09)	<0.001	<0.001		3	<0.001	0.972		-0.23 (-0.35, -0.12)	<0.001	0.003		3	<0.001	0.721		-0.16 (-0.24, -0.09)	<0.001	0.001		3	<0.001	0.899		-0.20 (-0.31, -0.10)	<0.001	0.005		3	<0.001	0.833
Pyroglutamic acid	HMDB0000267	C01879	Amino acid	0.17 (0.09, 0.24)	<0.001	<0.001		4	<0.001	0.159		0.19 (0.08, 0.29)	<0.001	0.008		4	0.001	0.140		0.16 (0.08, 0.24)	<0.001	0.001		4	<0.001	0.205		0.15 (0.06, 0.25)	0.001	0.017		4	0.005	0.250
Serine	HMDB0000187	C00065	Amino acid	-0.14 (-0.21, -0.06)	<0.001	0.006		3	0.002	0.965		-0.24 (-0.35, -0.14)	<0.001	<0.001		3	<0.001	0.075		-0.14 (-0.22, -0.06)	<0.001	0.008		4	0.003	0.349		-0.14 (-0.24, -0.04)	0.008	0.044		5	0.019	0.196
Tryptophan	HMDB0000929	C00078	Amino acid	0.12 (0.04, 0.19)	0.003	0.020		3	0.009	0.347		0.09 (-0.03, 0.20)	0.139	0.358		3	0.334	0.949		0.11 (0.03, 0.18)	0.009	0.045		3	0.022	0.403		0.14 (0.04, 0.24)	0.009	0.047		3	0.032	0.818
Tyrosine	HMDB0000158	C00082	Amino acid	0.18 (0.10, 0.25)	<0.001	<0.001		3	<0.001	0.565		0.11 (0.02, 0.20)	0.019	0.103		3	0.060	0.773		0.17 (0.09, 0.25)	<0.001	0.001		3	<0.001	0.756		0.15 (0.07, 0.23)	<0.001	0.008		5	<0.001	0.090
Valine	HMDB0000883	C00183	Amino acid	0.19 (0.11, 0.26)	<0.001	<0.001		3	<0.001	0.056		0.28 (0.17, 0.39)	<0.001	<0.001		5	<0.001	0.027		0.19 (0.11, 0.27)	<0.001	<0.001		3	<0.001	0.025		0.23 (0.14, 0.33)	<0.001	<0.001		5	<0.001	0.034
Phenylacetic acid	HMDB0000209	C07086	Benzenoid	-0.12 (-0.20, -0.04)	0.002	0.015		3	0.008	0.655		-0.18 (-0.30, -0.06)	0.004	0.033		3	0.013	0.692		-0.12 (-0.20, -0.04)	0.004	0.026		3	0.015	0.580		-0.14 (-0.25, -0.04)	0.008	0.046		5	0.004	0.041
4-Hydroxybenzoic acid	HMDB0000500	C00156	Benzoic acid	0.04 (-0.04, 0.12)	0.323	0.526		5	0.007	0.004		-0.04 (-0.15, 0.07)	0.480	0.684		5	0.019	0.010		0.02 (-0.06, 0.10)	0.576	0.749		5	0.037	0.020		0.02 (-0.08, 0.11)	0.765	0.862		5	0.065	0.033
GCA	HMDB0000138	C01921	Bile acid	0.11 (0.04, 0.19)	0.005	0.026		3	0.016	0.621		0.12 (0.02, 0.21)	0.017	0.102		3	0.046	0.478		0.10 (0.02, 0.18)	0.013	0.059		3	0.034	0.471		0.09 (0.00, 0.18)	0.044	0.149		3	0.107	0.519
GLCA	HMDB0000698	C15557	Bile acid	-0.05 (-0.12, 0.03)	0.250	0.447		3	0.026	0.014		-0.10 (-0.20, 0.00)	0.052	0.219		3	0.010	0.019		-0.05 (-0.13, 0.03)	0.201	0.392		3	0.016	0.010		-0.06 (-0.14, 0.03)	0.219	0.428		3	0.011	0.006
2-Methylbutyroylcarnitine	HMDB0000378	NA	Carnitine	0.16 (0.08, 0.24)	<0.001	0.001		3	<0.001	0.277		0.18 (0.06, 0.29)	0.003	0.027		3	0.001	0.040		0.17 (0.09, 0.25)	<0.001	0.001		3	<0.001	0.203		0.17 (0.08, 0.27)	<0.001	0.010		3	0.001	0.254
Isovelarylcarnitine	HMDB0000688	NA	Carnitine	0.11 (0.03, 0.19)	0.006	0.028		3	0.022	0.826		0.16 (0.04, 0.27)	0.007	0.054		3	0.024	0.697		0.12 (0.04, 0.20)	0.004	0.024		3	0.014	0.702		0.17 (0.07, 0.28)	<0.001	0.014		3	0.004	0.900
Palmitoylcarnitine	HMDB0000222	C02990	Carnitine	0.13 (0.06, 0.21)	<0.001	0.008		3	0.001	0.129		0.11 (-0.02, 0.23)	0.100	0.301		3	0.199	0.466		0.12 (0.04, 0.19)	0.004	0.025		4	0.005	0.102		0.10 (-0.01, 0.20)	0.073	0.200		4	0.029	0.055
8,11,14-Eicosatrienoic acid	HMDB0002925	C03242	Fatty acid	0.18 (0.10, 0.25)	<0.001	<0.001		4	<0.001	0.058		0.20 (0.10, 0.30)	<0.001	0.003		3	<0.001	0.008		0.16 (0.08, 0.24)	<0.001	0.001		4	<0.001	0.192		0.18 (0.07, 0.28)	<0.001	0.014		3	0.002	0.263
alpha-Linolenic acid	HMDB0001388	C06427	Fatty acid	0.12 (0.04, 0.20)	0.003	0.018		3	0.011	0.791		0.12 (0.01, 0.23)	0.038	0.172		3	0.105	0.648		0.13 (0.05, 0.21)	0.001	0.012		3	0.005	0.493		0.11 (0.01, 0.21)	0.039	0.146		3	0.100	0.556
Arachidonic acid	HMDB0001043	C00219	Fatty acid	0.11 (0.03, 0.18)	0.008	0.035		3	0.018	0.350		0.13 (0.03, 0.23)	0.010	0.069		3	0.010	0.102		0.10 (0.02, 0.18)	0.016	0.070		3	0.036	0.359		0.13 (0.04, 0.23)	0.006	0.037		3	0.012	0.283
DHA	HMDB0002183	C06429	Fatty acid	0.11 (0.03, 0.19)	0.005	0.027		3	0.020	0.927		0.10 (-0.00, 0.20)	0.062	0.242		5	0.038	0.083		0.12 (0.04, 0.19)	0.003	0.019		3	0.011	0.754		0.11 (0.01, 0.21)	0.040	0.146		5	0.049	0.151
DPAn-3	HMDB0006528	C16513	Fatty acid	0.12 (0.04, 0.20)	0.003	0.017		3	0.008	0.499		0.15 (0.05, 0.25)	0.004	0.037		5	0.003	0.046		0.13 (0.05, 0.21)	0.002	0.015		3	0.007	0.622		0.13 (0.03, 0.22)	0.012	0.053		3	0.040	0.802
EPA	HMDB0001999	C06428	Fatty acid	0.12 (0.05, 0.20)	0.002	0.013		3	0.006	0.492		0.12 (0.01, 0.24)	0.036	0.167		3	0.048	0.197		0.11 (0.03, 0.19)	0.009	0.047		3	0.029	0.594		0.16 (0.06, 0.26)	0.002	0.020		3	0.007	0.494
gamma-Linolenic acid	HMDB0003073	C06426	Fatty acid	0.11 (0.03, 0.19)	0.005	0.027		3	0.014	0.388		0.10 (-0.01, 0.20)	0.072	0.269		3	0.191	0.763		0.12 (0.05, 0.20)	0.002	0.014		3	0.006	0.582		0.13 (0.04, 0.22)	0.006	0.038		3	0.014	0.306
Linoleic acid	HMDB0000673	C01595	Fatty acid	0.11 (0.03, 0.19)	0.005	0.028		3	0.021	0.916		0.12 (0.00, 0.23)	0.046	0.205		3	0.132	0.777		0.12 (0.04, 0.20)	0.003	0.019		3	0.011	0.828		0.11 (0.01, 0.21)	0.030	0.122		3	0.084	0.609
Undecylenic acid	HMDB0033724	C13910	Fatty acid	0.11 (0.03, 0.19)	0.006	0.031		3	0.025	0.959		0.10 (-0.02, 0.21)	0.093	0.289		4	0.022	0.033		0.11 (0.03, 0.19)	0.007	0.042		4	0.016	0.204		0.13 (0.03, 0.23)	0.011	0.053		4	0.022	0.199
3-Indolepropionic acid	HMDB0002302	NA	Indole	-0.12 (-0.19, -0.04)	0.003	0.017		3	0.007	0.352		-0.20 (-0.32, -0.07)	0.002	0.019		3	0.003	0.157		-0.10 (-0.18, -0.02)	0.014	0.063		3	0.019	0.171		-0.10 (-0.21, 0.01)	0.062	0.183		3	0.057	0.133
2-Furoic acid	HMDB0000617	C01546	Organic acid	-0.04 (-0.11, 0.04)	0.365	0.570		5	0.057	0.039		-0.03 (-0.14, 0.08)	0.600	0.730		5	0.055	0.030		-0.03 (-0.11, 0.06)	0.542	0.720		5	0.078	0.045		-0.06 (-0.16, 0.03)	0.208	0.425		5	0.024	0.022
2-Hydroxybutyric acid	HMDB0000008	C05984	Organic acid	0.18 (0.10, 0.25)	<0.001	<0.001		3	<0.001	0.289		0.14 (0.03, 0.25)	0.012	0.079		3	0.024	0.274		0.17 (0.09, 0.25)	<0.001	0.001		3	<0.001	0.233		0.15 (0.05, 0.25)	0.004	0.031		3	0.012	0.512
Citramalic acid	HMDB0000426	C00815	Organic acid	0.10 (0.03, 0.18)	0.008	0.036		3	0.026	0.602		0.07 (-0.04, 0.19)	0.220	0.431		3	0.459	0.817		0.09 (0.01, 0.17)	0.030	0.110		3	0.087	0.677		0.07 (-0.03, 0.17)	0.182	0.390		3	0.406	0.867
Isocitric acid	HMDB0000193	C00311	Organic acid	0.13 (0.06, 0.21)	<0.001	0.008		4	<0.001	0.065		0.09 (-0.01, 0.19)	0.089	0.281		3	0.141	0.313		0.14 (0.06, 0.22)	<0.001	0.008		4	<0.001	0.075		0.12 (0.02, 0.22)	0.014	0.064		4	<0.001	<0.001
Oxoadipic acid	HMDB0000225	C00322	Organic acid	0.11 (0.04, 0.19)	0.004	0.023		3	0.015	0.723		0.06 (-0.06, 0.18)	0.317	0.522		3	0.596	0.850		0.12 (0.03, 0.20)	0.005	0.031		3	0.019	0.698		0.08 (-0.01, 0.18)	0.089	0.221		3	0.149	0.338
Oxoglutaric acid	HMDB0000208	C00026	Organic acid	0.15 (0.07, 0.23)	<0.001	0.003		4	<0.001	0.184		0.20 (0.11, 0.28)	<0.001	<0.001		3	<0.001	0.972		0.15 (0.06, 0.23)	<0.001	0.007		4	0.002	0.200		0.20 (0.11, 0.28)	<0.001	0.001		3	<0.001	0.144
Homovanillic acid	HMDB0000118	C05582	Phenol	0.13 (0.06, 0.21)	<0.001	0.007		3	0.003	0.614		0.08 (-0.01, 0.17)	0.080	0.272		3	0.216	0.955		0.12 (0.05, 0.20)	0.002	0.015		3	0.004	0.248		0.08 (-0.00, 0.16)	0.054	0.174		3	0.031	0.073
2-Phenylpropionate	HMDB0011743	NA	Phenylpropanoic acid	-0.15 (-0.23, -0.07)	<0.001	0.003		3	0.001	0.968		-0.27 (-0.38, -0.15)	<0.001	<0.001		3	<0.001	0.722		-0.14 (-0.22, -0.06)	<0.001	0.008		3	0.002	0.515		-0.15 (-0.25, -0.04)	0.006	0.037		3	0.015	0.362
3-Hydroxyphenylhydracrylic acid	HMDB0002643	NA	Phenylpropanoic acid	-0.12 (-0.20, -0.05)	0.002	0.015		3	0.004	0.251		-0.11 (-0.24, 0.02)	0.087	0.281		3	0.198	0.579		-0.11 (-0.19, -0.03)	0.011	0.052		3	0.016	0.182		-0.10 (-0.21, 0.01)	0.082	0.217		3	0.222	0.991
Hydrocinnamic acid	HMDB0000764	C05629	Phenylpropanoic acid	-0.10 (-0.18, -0.03)	0.010	0.044		3	0.032	0.628		-0.20 (-0.33, -0.08)	0.001	0.016		3	0.006	0.663		-0.10 (-0.18, -0.01)	0.024	0.094		3	0.078	0.953		-0.09 (-0.20, 0.01)	0.087	0.221		3	0.218	0.731
N-Methylnicotinamide	HMDB0003152	NA	Pyridine	-0.13 (-0.21, -0.05)	0.001	0.009		3	0.005	0.927		-0.21 (-0.33, -0.09)	<0.001	0.011		3	0.004	0.831		-0.13 (-0.21, -0.05)	0.002	0.013		3	0.006	0.761		-0.17 (-0.27, -0.06)	0.002	0.020		5	0.002	0.047
Adjusted for age, education level, personal income, dietary habits, cigarette smoking, alcohol drinking, and total physical activity.

## Sheet: Table E
Table E. Associations between WC and metabolite concentrations
Metabolite	HMDB ID	KEGG ID	Class	All participants (N=644)								Exclude liver cancer cases (N=322)								Exclude participants whose follow-up time < 2 years (N=587)								Exclude participants with seropositive HBsAg or self-reported history of chronic hepatitis and cirrhosis (N=382)
				Linear analysis				Non-linear analysis				Linear analysis				Non-linear analysis				Linear analysis				Non-linear analysis				Linear analysis				Non-linear analysis
				β (95% CI)	P	FDR		Knots	Poverall	Pnon-linaer		β (95% CI)	P	FDR		Knots	Poverall	Pnon-linaer		β (95% CI)	P	FDR		Knots	Poverall	Pnon-linaer		β (95% CI)	P	FDR		Knots	Poverall	Pnon-linaer
Alanine	HMDB0000161	C00041	Amino acid	0.16 (0.08, 0.23)	<0.001	<0.001		3	<0.001	0.630		0.15 (0.03, 0.26)	0.012	0.071		3	0.032	0.438		0.18 (0.10, 0.26)	<0.001	<0.001		3	<0.001	0.282		0.18 (0.08, 0.29)	<0.001	0.006		3	0.003	0.555
alpha-Aminobutyric acid	HMDB0000452	C02356	Amino acid	0.12 (0.05, 0.20)	0.002	0.011		3	0.008	0.793		0.08 (-0.03, 0.19)	0.171	0.351		3	0.176	0.206		0.13 (0.04, 0.21)	0.003	0.015		3	0.006	0.301		0.12 (0.02, 0.22)	0.017	0.065		3	0.034	0.299
Asparagine	HMDB0000168	C00152	Amino acid	-0.18 (-0.26, -0.10)	<0.001	<0.001		4	<0.001	0.248		-0.21 (-0.32, -0.11)	<0.001	<0.001		3	<0.001	0.369		-0.19 (-0.27, -0.11)	<0.001	<0.001		4	<0.001	0.087		-0.22 (-0.31, -0.13)	<0.001	<0.001		3	<0.001	0.161
Aspartic acid	HMDB0000191	C00049	Amino acid	0.19 (0.11, 0.27)	<0.001	<0.001		3	<0.001	0.307		0.18 (0.07, 0.30)	0.001	0.009		4	0.001	0.057		0.19 (0.11, 0.27)	<0.001	<0.001		3	<0.001	0.295		0.19 (0.09, 0.29)	<0.001	0.003		3	0.001	0.866
beta-Alanine	HMDB0000056	C00099	Amino acid	0.20 (0.12, 0.27)	<0.001	<0.001		3	<0.001	0.806		0.18 (0.07, 0.28)	<0.001	0.008		3	0.002	0.256		0.18 (0.10, 0.26)	<0.001	<0.001		3	<0.001	0.795		0.17 (0.07, 0.27)	0.001	0.007		3	0.003	0.456
Creatine	HMDB0000064	C00300	Amino acid	0.14 (0.06, 0.21)	<0.001	0.005		3	<0.001	0.107		0.19 (0.09, 0.30)	<0.001	0.003		3	<0.001	0.192		0.14 (0.06, 0.22)	<0.001	0.004		3	<0.001	0.070		0.17 (0.07, 0.27)	<0.001	0.005		3	<0.001	0.024
Glutamic acid	HMDB0000148	C00025	Amino acid	0.22 (0.15, 0.30)	<0.001	<0.001		3	<0.001	0.578		0.26 (0.16, 0.36)	<0.001	<0.001		4	<0.001	0.054		0.23 (0.15, 0.31)	<0.001	<0.001		3	<0.001	0.485		0.25 (0.15, 0.34)	<0.001	<0.001		3	<0.001	0.403
Glutamine	HMDB0000641	C00064	Amino acid	-0.11 (-0.19, -0.04)	0.004	0.019		3	0.015	0.585		-0.10 (-0.15, -0.04)	<0.001	0.005		4	0.002	0.271		-0.12 (-0.21, -0.04)	0.005	0.025		3	0.018	0.742		-0.08 (-0.19, 0.03)	0.145	0.302		3	0.335	0.809
Glycine	HMDB0000123	C00037	Amino acid	-0.27 (-0.35, -0.19)	<0.001	<0.001		5	<0.001	0.153		-0.30 (-0.41, -0.18)	<0.001	<0.001		5	<0.001	0.113		-0.27 (-0.35, -0.18)	<0.001	<0.001		3	<0.001	0.529		-0.27 (-0.38, -0.17)	<0.001	<0.001		5	<0.001	0.235
Hippuric acid	HMDB0000714	C01586	Amino acid	-0.12 (-0.20, -0.04)	0.004	0.017		3	0.014	0.871		-0.12 (-0.24, 0.00)	0.052	0.183		3	0.153	0.953		-0.12 (-0.20, -0.03)	0.006	0.030		3	0.024	0.960		-0.06 (-0.17, 0.04)	0.261	0.466		3	0.345	0.353
Leucine	HMDB0000687	C00123	Amino acid	0.14 (0.06, 0.22)	<0.001	0.005		3	<0.001	0.056		0.22 (0.11, 0.33)	<0.001	0.002		3	<0.001	0.035		0.14 (0.06, 0.22)	0.001	0.007		3	<0.001	0.040		0.18 (0.08, 0.28)	<0.001	0.005		3	<0.001	0.017
N-Phenylacetylglutamine	HMDB0006344	C04148	Amino acid	-0.15 (-0.23, -0.08)	<0.001	<0.001		3	<0.001	0.116		-0.21 (-0.32, -0.09)	<0.001	0.005		3	0.002	0.691		-0.16 (-0.24, -0.08)	<0.001	0.001		3	<0.001	0.150		-0.20 (-0.30, -0.10)	<0.001	0.003		3	<0.001	0.601
Pyroglutamic acid	HMDB0000267	C01879	Amino acid	0.24 (0.16, 0.31)	<0.001	<0.001		4	<0.001	0.238		0.27 (0.17, 0.37)	<0.001	<0.001		4	<0.001	0.029		0.24 (0.16, 0.32)	<0.001	<0.001		3	<0.001	0.334		0.27 (0.18, 0.36)	<0.001	<0.001		3	<0.001	0.317
Serine	HMDB0000187	C00065	Amino acid	-0.18 (-0.26, -0.10)	<0.001	<0.001		3	<0.001	0.645		-0.28 (-0.38, -0.18)	<0.001	<0.001		3	<0.001	0.515		-0.18 (-0.26, -0.10)	<0.001	<0.001		3	<0.001	0.937		-0.20 (-0.30, -0.10)	<0.001	0.003		3	<0.001	0.945
Tryptophan	HMDB0000929	C00078	Amino acid	0.13 (0.05, 0.21)	0.002	0.010		3	0.004	0.248		0.13 (0.02, 0.25)	0.019	0.091		3	0.046	0.428		0.13 (0.05, 0.21)	0.002	0.010		3	0.004	0.289		0.15 (0.05, 0.25)	0.005	0.028		3	0.015	0.503
Tyrosine	HMDB0000158	C00082	Amino acid	0.19 (0.11, 0.27)	<0.001	<0.001		4	<0.001	0.142		0.14 (0.06, 0.23)	0.001	0.010		3	0.006	0.772		0.18 (0.10, 0.26)	<0.001	<0.001		3	<0.001	0.261		0.16 (0.08, 0.24)	<0.001	0.002		3	<0.001	0.637
Valine	HMDB0000883	C00183	Amino acid	0.16 (0.08, 0.24)	<0.001	0.001		4	<0.001	0.010		0.26 (0.15, 0.37)	<0.001	<0.001		4	<0.001	0.049		0.17 (0.08, 0.25)	<0.001	0.001		4	<0.001	0.011		0.22 (0.12, 0.32)	<0.001	<0.001		3	<0.001	0.008
GCA	HMDB0000138	C01921	Bile acid	0.12 (0.04, 0.20)	0.003	0.015		4	0.005	0.143		0.11 (0.02, 0.21)	0.022	0.101		3	0.007	0.029		0.10 (0.02, 0.18)	0.020	0.070		4	0.036	0.211		0.11 (0.02, 0.20)	0.015	0.061		4	0.015	0.104
TCA	HMDB0000036	C05122	Bile acid	0.10 (0.02, 0.18)	0.011	0.039		4	0.023	0.225		0.07 (-0.01, 0.16)	0.092	0.275		3	0.156	0.350		0.08 (0.00, 0.16)	0.044	0.119		4	0.096	0.322		0.10 (0.02, 0.18)	0.019	0.071		3	0.064	0.873
TCDCA	HMDB0000951	C05465	Bile acid	0.10 (0.03, 0.18)	0.010	0.036		4	0.028	0.303		0.07 (-0.01, 0.15)	0.105	0.289		3	0.126	0.219		0.10 (0.02, 0.18)	0.016	0.057		3	0.041	0.457		0.10 (0.03, 0.18)	0.008	0.040		3	0.027	0.688
D-Xylulose	HMDB0001644	C00310	Carbohydrate	0.12 (0.04, 0.20)	0.004	0.017		4	0.002	0.051		0.06 (-0.04, 0.16)	0.226	0.412		3	0.411	0.575		0.12 (0.03, 0.20)	0.006	0.028		3	0.010	0.214		0.10 (0.01, 0.20)	0.035	0.109		3	0.095	0.612
Glucose	HMDB0000122	C00221	Carbohydrate	0.12 (0.04, 0.20)	0.003	0.013		3	0.010	0.691		0.04 (-0.06, 0.15)	0.403	0.604		3	0.668	0.743		0.11 (0.03, 0.19)	0.009	0.040		3	0.034	0.993		0.12 (0.01, 0.22)	0.026	0.090		3	0.084	0.929
2-Methylbutyroylcarnitine	HMDB0000378	NA	Carnitine	0.17 (0.09, 0.25)	<0.001	<0.001		3	<0.001	0.478		0.19 (0.07, 0.30)	0.001	0.009		3	0.003	0.225		0.18 (0.10, 0.26)	<0.001	<0.001		3	<0.001	0.374		0.18 (0.08, 0.27)	<0.001	0.005		3	0.001	0.323
3-Hydroxylisovalerylcarnitine	HMDB0061189	NA	Carnitine	0.10 (0.02, 0.18)	0.013	0.047		4	0.033	0.274		0.08 (-0.02, 0.18)	0.122	0.319		3	0.256	0.563		0.11 (0.02, 0.19)	0.012	0.048		4	0.037	0.330		0.10 (0.01, 0.20)	0.035	0.109		3	0.073	0.371
Hexanylcarnitine	HMDB0000705	NA	Carnitine	0.11 (0.03, 0.19)	0.009	0.035		3	0.019	0.299		0.11 (0.01, 0.22)	0.040	0.152		3	0.114	0.717		0.11 (0.03, 0.19)	0.008	0.037		3	0.020	0.361		0.18 (0.09, 0.26)	<0.001	0.002		3	<0.001	0.895
Isovelarylcarnitine	HMDB0000688	NA	Carnitine	0.14 (0.06, 0.22)	<0.001	0.003		4	0.001	0.152		0.20 (0.09, 0.31)	<0.001	0.006		3	0.003	0.914		0.15 (0.07, 0.23)	<0.001	0.004		4	<0.001	0.085		0.18 (0.08, 0.28)	<0.001	0.005		3	0.002	0.754
Palmitoylcarnitine	HMDB0000222	C02990	Carnitine	0.15 (0.07, 0.23)	<0.001	0.002		5	0.001	0.159		0.13 (0.01, 0.25)	0.039	0.151		3	0.106	0.626		0.14 (0.06, 0.22)	<0.001	0.007		5	0.002	0.116		0.13 (0.03, 0.24)	0.012	0.053		5	0.008	0.056
8,11,14-Eicosatrienoic acid	HMDB0002925	C03242	Fatty acid	0.21 (0.14, 0.29)	<0.001	<0.001		5	<0.001	0.197		0.21 (0.11, 0.30)	<0.001	<0.001		3	<0.001	0.059		0.20 (0.12, 0.28)	<0.001	<0.001		3	<0.001	0.602		0.22 (0.11, 0.32)	<0.001	0.002		5	<0.001	0.196
alpha-Linolenic acid	HMDB0001388	C06427	Fatty acid	0.13 (0.05, 0.21)	0.001	0.007		3	0.004	0.542		0.12 (0.01, 0.23)	0.033	0.132		3	0.104	0.957		0.14 (0.06, 0.23)	<0.001	0.004		3	0.003	0.828		0.13 (0.03, 0.23)	0.014	0.058		3	0.047	0.955
Arachidonic acid	HMDB0001043	C00219	Fatty acid	0.15 (0.07, 0.23)	<0.001	0.001		3	<0.001	0.568		0.16 (0.07, 0.25)	0.001	0.008		3	0.002	0.213		0.15 (0.07, 0.23)	<0.001	0.002		3	<0.001	0.574		0.18 (0.08, 0.27)	<0.001	0.004		3	0.001	0.857
DHA	HMDB0002183	C06429	Fatty acid	0.11 (0.03, 0.19)	0.007	0.027		3	0.025	0.792		0.08 (-0.02, 0.18)	0.111	0.300		3	0.122	0.197		0.12 (0.04, 0.20)	0.003	0.015		3	0.011	0.942		0.10 (-0.00, 0.20)	0.055	0.151		3	0.149	0.704
gamma-Linolenic acid	HMDB0003073	C06426	Fatty acid	0.15 (0.08, 0.23)	<0.001	0.001		3	<0.001	0.490		0.14 (0.03, 0.24)	0.009	0.056		3	0.032	0.688		0.17 (0.09, 0.25)	<0.001	<0.001		3	<0.001	0.645		0.16 (0.07, 0.25)	<0.001	0.006		3	0.003	0.805
Linoleic acid	HMDB0000673	C01595	Fatty acid	0.14 (0.06, 0.21)	<0.001	0.005		5	0.003	0.170		0.11 (0.00, 0.22)	0.042	0.155		3	0.124	0.805		0.14 (0.06, 0.22)	<0.001	0.005		5	0.003	0.193		0.13 (0.03, 0.23)	0.010	0.047		3	0.034	0.752
Methylmalonic acid	HMDB0000202	C02170	Fatty acid	0.12 (0.05, 0.20)	0.002	0.011		3	0.008	0.896		0.15 (0.04, 0.26)	0.007	0.045		3	<0.001	0.008		0.11 (0.03, 0.19)	0.009	0.039		3	0.032	0.833		0.14 (0.03, 0.25)	0.010	0.047		3	0.014	0.174
Oleic acid	HMDB0000207	C00712	Fatty acid	0.13 (0.05, 0.21)	0.002	0.010		5	0.003	0.087		0.09 (-0.02, 0.20)	0.128	0.322		3	0.314	0.953		0.13 (0.05, 0.21)	0.001	0.008		5	0.003	0.136		0.11 (0.01, 0.21)	0.038	0.115		3	0.092	0.495
Undecylenic acid	HMDB0033724	C13910	Fatty acid	0.11 (0.04, 0.19)	0.005	0.020		3	0.008	0.194		0.10 (-0.01, 0.21)	0.082	0.260		3	0.157	0.405		0.12 (0.04, 0.20)	0.004	0.020		3	0.010	0.327		0.13 (0.03, 0.23)	0.012	0.053		3	0.040	0.783
3-Indolepropionic acid	HMDB0002302	NA	Indole	-0.15 (-0.22, -0.07)	<0.001	0.002		3	0.001	0.576		-0.25 (-0.37, -0.12)	<0.001	0.002		3	<0.001	0.673		-0.13 (-0.21, -0.05)	0.001	0.009		3	0.004	0.412		-0.17 (-0.28, -0.06)	0.002	0.013		3	0.008	0.652
2-Hydroxybutyric acid	HMDB0000008	C05984	Organic acid	0.20 (0.13, 0.28)	<0.001	<0.001		3	<0.001	0.805		0.18 (0.07, 0.29)	<0.001	0.008		3	0.002	0.148		0.19 (0.11, 0.27)	<0.001	<0.001		3	<0.001	0.540		0.20 (0.10, 0.30)	<0.001	0.003		3	<0.001	0.454
3-Methyl-2-oxovaleric acid	HMDB0000491	C03465	Organic acid	0.12 (0.04, 0.20)	0.002	0.012		3	0.009	0.920		0.18 (0.07, 0.29)	0.002	0.010		3	0.005	0.383		0.11 (0.03, 0.19)	0.009	0.039		3	0.032	0.885		0.15 (0.05, 0.25)	0.004	0.021		3	0.012	0.532
Isocitric acid	HMDB0000193	C00311	Organic acid	0.17 (0.09, 0.24)	<0.001	<0.001		3	<0.001	0.280		0.12 (0.02, 0.22)	0.017	0.090		3	0.056	0.897		0.16 (0.08, 0.24)	<0.001	0.001		3	<0.001	0.749		0.17 (0.07, 0.27)	<0.001	0.005		3	<0.001	0.099
Oxoadipic acid	HMDB0000225	C00322	Organic acid	0.14 (0.06, 0.22)	<0.001	0.003		3	0.002	0.849		0.11 (-0.00, 0.23)	0.053	0.183		3	0.132	0.580		0.15 (0.06, 0.23)	<0.001	0.005		3	0.003	0.812		0.12 (0.02, 0.22)	0.015	0.062		3	0.027	0.243
Oxoglutaric acid	HMDB0000208	C00026	Organic acid	0.22 (0.14, 0.29)	<0.001	<0.001		3	<0.001	0.721		0.26 (0.17, 0.34)	<0.001	<0.001		3	<0.001	0.945		0.22 (0.13, 0.30)	<0.001	<0.001		3	<0.001	0.844		0.28 (0.20, 0.37)	<0.001	<0.001		3	<0.001	0.079
Petroselinic acid	HMDB0002080	C08363	Organic acid	0.12 (0.04, 0.20)	0.004	0.019		5	0.006	0.102		0.08 (-0.03, 0.19)	0.175	0.351		3	0.362	0.654		0.12 (0.04, 0.21)	0.003	0.016		3	0.007	0.298		0.09 (-0.01, 0.20)	0.073	0.189		3	0.122	0.320
Succinic acid	HMDB0000254	C00042	Organic acid	0.15 (0.07, 0.22)	<0.001	0.002		3	0.001	0.652		0.16 (0.05, 0.26)	0.005	0.031		5	0.003	0.038		0.12 (0.04, 0.20)	0.002	0.014		5	0.009	0.217		0.16 (0.06, 0.26)	0.002	0.011		5	0.005	0.173
Homovanillic acid	HMDB0000118	C05582	Phenol	0.12 (0.04, 0.19)	0.004	0.018		4	0.012	0.261		0.06 (-0.03, 0.15)	0.188	0.361		3	0.381	0.654		0.10 (0.02, 0.18)	0.013	0.049		3	0.045	0.821		0.08 (0.00, 0.16)	0.047	0.134		3	0.118	0.556
2-Phenylpropionate	HMDB0011743	NA	Phenylpropanoic acid	-0.15 (-0.23, -0.07)	<0.001	0.002		3	<0.001	0.928		-0.27 (-0.39, -0.16)	<0.001	<0.001		3	<0.001	0.368		-0.15 (-0.23, -0.07)	<0.001	0.004		3	0.002	0.841		-0.17 (-0.28, -0.07)	<0.001	0.007		3	0.004	0.536
3-Hydroxyphenylhydracrylic acid	HMDB0002643	NA	Phenylpropanoic acid	-0.13 (-0.21, -0.05)	<0.001	0.006		3	0.004	0.887		-0.15 (-0.28, -0.03)	0.016	0.090		3	0.054	0.784		-0.12 (-0.20, -0.03)	0.006	0.030		3	0.024	0.959		-0.13 (-0.24, -0.02)	0.022	0.078		3	0.067	0.705
Hydrocinnamic acid	HMDB0000764	C05629	Phenylpropanoic acid	-0.11 (-0.19, -0.03)	0.006	0.024		3	0.023	0.915		-0.23 (-0.35, -0.11)	<0.001	0.003		4	<0.001	0.194		-0.11 (-0.19, -0.02)	0.012	0.046		3	0.041	0.945		-0.13 (-0.24, -0.02)	0.017	0.065		3	0.056	0.845
Hydroxyphenyllactic acid	HMDB0000755	C03672	Phenylpropanoic acid	0.10 (0.02, 0.18)	0.014	0.049		4	0.009	0.062		0.09 (0.00, 0.19)	0.046	0.165		4	0.008	0.019		0.08 (0.00, 0.16)	0.041	0.115		4	0.047	0.150		0.09 (0.00, 0.18)	0.042	0.125		4	0.024	0.072
N-Methylnicotinamide	HMDB0003152	NA	Pyridine	-0.11 (-0.18, -0.03)	0.009	0.034		3	0.016	0.228		-0.17 (-0.28, -0.05)	0.006	0.038		3	0.020	0.624		-0.11 (-0.19, -0.03)	0.010	0.042		3	0.023	0.329		-0.14 (-0.25, -0.04)	0.009	0.047		3	0.031	0.642
Adjusted for age, education level, personal income, dietary habits, cigarette smoking, alcohol drinking, and total physical activity.

## Sheet: Table F
Table F. Associations between WHR and metabolite concentrations
Metabolite	HMDB ID	KEGG ID	Class	All participants (N=644)								Exclude liver cancer cases (N=322)								Exclude participants whose follow-up time < 2 years (N=587)								Exclude participants with seropositive HBsAg or self-reported history of chronic hepatitis and cirrhosis (N=382)
				Linear analysis				Non-linear analysis				Linear analysis				Non-linear analysis				Linear analysis				Non-linear analysis				Linear analysis				Non-linear analysis
				β (95% CI)	P	FDR		Knots	Poverall	Pnon-linaer		β (95% CI)	P	FDR		Knots	Poverall	Pnon-linaer		β (95% CI)	P	FDR		Knots	Poverall	Pnon-linaer		β (95% CI)	P	FDR		Knots	Poverall	Pnon-linaer
Alanine	HMDB0000161	C00041	Amino acid	0.10 (0.02, 0.18)	0.013	0.038		3	0.013	0.118		0.10 (-0.01, 0.21)	0.080	0.216		3	0.100	0.215		0.13 (0.05, 0.21)	0.001	0.008		3	0.002	0.149		0.11 (0.00, 0.21)	0.049	0.122		3	0.025	0.063
alpha-Aminobutyric acid	HMDB0000452	C02356	Amino acid	0.10 (0.03, 0.18)	0.010	0.034		3	0.034	0.783		0.05 (-0.05, 0.16)	0.344	0.558		3	0.485	0.457		0.10 (0.02, 0.18)	0.017	0.053		3	0.059	0.958		0.08 (-0.02, 0.18)	0.115	0.221		3	0.290	0.972
Asparagine	HMDB0000168	C00152	Amino acid	-0.15 (-0.22, -0.07)	<0.001	0.002		3	0.001	0.843		-0.14 (-0.24, -0.04)	0.007	0.039		3	0.025	0.720		-0.14 (-0.23, -0.06)	<0.001	0.004		3	0.002	0.852		-0.13 (-0.22, -0.05)	0.003	0.019		3	0.012	0.664
Aspartic acid	HMDB0000191	C00049	Amino acid	0.17 (0.09, 0.25)	<0.001	<0.001		3	<0.001	0.261		0.17 (0.06, 0.28)	0.002	0.018		3	0.008	0.847		0.19 (0.11, 0.27)	<0.001	<0.001		3	<0.001	0.263		0.16 (0.06, 0.26)	0.001	0.011		3	0.006	0.900
beta-Alanine	HMDB0000056	C00099	Amino acid	0.12 (0.04, 0.20)	0.003	0.012		3	0.008	0.391		0.09 (-0.01, 0.19)	0.079	0.216		3	0.123	0.292		0.11 (0.03, 0.19)	0.008	0.031		3	0.019	0.337		0.06 (-0.04, 0.16)	0.210	0.361		3	0.455	0.939
Creatine	HMDB0000064	C00300	Amino acid	0.13 (0.05, 0.20)	0.002	0.009		3	0.005	0.387		0.15 (0.05, 0.25)	0.004	0.025		3	0.007	0.199		0.13 (0.05, 0.21)	0.002	0.012		3	0.007	0.466		0.11 (0.02, 0.21)	0.020	0.071		3	0.010	0.049
Glutamic acid	HMDB0000148	C00025	Amino acid	0.22 (0.14, 0.29)	<0.001	<0.001		3	<0.001	0.738		0.22 (0.12, 0.32)	<0.001	<0.001		3	<0.001	0.518		0.24 (0.16, 0.32)	<0.001	<0.001		3	<0.001	0.658		0.22 (0.13, 0.31)	<0.001	<0.001		3	<0.001	0.845
Glutamine	HMDB0000641	C00064	Amino acid	-0.17 (-0.25, -0.09)	<0.001	<0.001		3	<0.001	0.516		-0.11 (-0.16, -0.06)	<0.001	0.001		5	<0.001	0.096		-0.18 (-0.26, -0.09)	<0.001	<0.001		3	<0.001	0.516		-0.14 (-0.25, -0.03)	0.012	0.052		3	0.037	0.594
Glycine	HMDB0000123	C00037	Amino acid	-0.28 (-0.35, -0.20)	<0.001	<0.001		4	<0.001	0.140		-0.30 (-0.40, -0.19)	<0.001	<0.001		3	<0.001	0.816		-0.28 (-0.36, -0.20)	<0.001	<0.001		4	<0.001	0.100		-0.28 (-0.39, -0.18)	<0.001	<0.001		5	<0.001	0.253
Hippuric acid	HMDB0000714	C01586	Amino acid	-0.13 (-0.21, -0.05)	0.001	0.008		3	0.002	0.182		-0.19 (-0.30, -0.07)	0.001	0.016		3	0.005	0.536		-0.14 (-0.22, -0.05)	0.001	0.008		3	0.002	0.128		-0.12 (-0.22, -0.02)	0.019	0.071		3	0.022	0.138
Isoleucine	HMDB0000172	C00407	Amino acid	0.11 (0.03, 0.19)	0.005	0.022		3	0.018	0.638		0.13 (0.02, 0.24)	0.023	0.089		3	0.072	0.765		0.11 (0.03, 0.20)	0.009	0.032		3	0.026	0.510		0.10 (-0.00, 0.20)	0.056	0.135		4	0.039	0.095
Leucine	HMDB0000687	C00123	Amino acid	0.15 (0.07, 0.23)	<0.001	0.002		3	<0.001	0.347		0.16 (0.05, 0.26)	0.004	0.025		4	0.004	0.092		0.15 (0.07, 0.24)	<0.001	0.003		3	0.001	0.411		0.13 (0.04, 0.23)	0.008	0.039		4	0.001	0.015
Pyroglutamic acid	HMDB0000267	C01879	Amino acid	0.24 (0.17, 0.32)	<0.001	<0.001		3	<0.001	0.661		0.24 (0.14, 0.33)	<0.001	<0.001		3	<0.001	0.319		0.26 (0.18, 0.34)	<0.001	<0.001		3	<0.001	0.486		0.26 (0.17, 0.35)	<0.001	<0.001		3	<0.001	0.927
Serine	HMDB0000187	C00065	Amino acid	-0.18 (-0.26, -0.11)	<0.001	<0.001		3	<0.001	0.650		-0.23 (-0.33, -0.14)	<0.001	<0.001		3	<0.001	0.705		-0.19 (-0.27, -0.11)	<0.001	<0.001		3	<0.001	0.722		-0.18 (-0.27, -0.08)	<0.001	0.006		3	0.002	0.424
Tryptophan	HMDB0000929	C00078	Amino acid	0.12 (0.04, 0.20)	0.003	0.014		3	0.012	0.676		0.13 (0.02, 0.24)	0.016	0.073		3	0.056	0.852		0.13 (0.05, 0.21)	0.001	0.008		3	0.005	0.564		0.16 (0.06, 0.26)	0.001	0.011		3	0.006	0.967
Tyrosine	HMDB0000158	C00082	Amino acid	0.16 (0.08, 0.24)	<0.001	<0.001		3	<0.001	0.130		0.16 (0.08, 0.24)	<0.001	0.003		3	<0.001	0.665		0.16 (0.08, 0.24)	<0.001	0.001		3	<0.001	0.115		0.17 (0.09, 0.25)	<0.001	<0.001		3	<0.001	0.671
Valine	HMDB0000883	C00183	Amino acid	0.15 (0.08, 0.23)	<0.001	0.001		3	<0.001	0.160		0.20 (0.10, 0.31)	<0.001	0.003		4	<0.001	0.067		0.16 (0.08, 0.25)	<0.001	0.001		3	<0.001	0.125		0.18 (0.08, 0.28)	<0.001	0.005		4	<0.001	0.004
Phenylacetic acid	HMDB0000209	C07086	Benzenoid	-0.11 (-0.18, -0.03)	0.008	0.028		4	0.001	0.011		-0.14 (-0.25, -0.03)	0.017	0.073		4	0.009	0.050		-0.11 (-0.19, -0.03)	0.011	0.036		4	<0.001	0.006		-0.09 (-0.19, 0.01)	0.093	0.184		4	0.012	0.017
Phthalic acid	HMDB0002107	C01606	Benzoic acid	-0.04 (-0.12, 0.04)	0.319	0.450		3	0.004	0.002		-0.03 (-0.14, 0.08)	0.633	0.790		3	0.020	0.006		-0.04 (-0.12, 0.04)	0.327	0.506		3	0.006	0.003		0.01 (-0.09, 0.11)	0.896	0.919		3	0.111	0.036
GHCA	HMDB0240607	NA	Bile acid	-0.11 (-0.19, -0.03)	0.007	0.028		3	0.007	0.103		-0.10 (-0.19, -0.02)	0.020	0.080		3	0.006	0.031		-0.13 (-0.21, -0.05)	0.001	0.008		3	0.001	0.112		-0.05 (-0.13, 0.02)	0.178	0.318		3	0.125	0.126
GLCA	HMDB0000698	C15557	Bile acid	-0.12 (-0.20, -0.04)	0.003	0.012		3	0.011	0.778		-0.10 (-0.20, -0.01)	0.033	0.114		3	0.096	0.700		-0.13 (-0.21, -0.05)	0.002	0.010		3	0.007	0.808		-0.09 (-0.17, -0.00)	0.049	0.122		3	0.144	0.893
GLCA-3S	HMDB0002639	C11301	Bile acid	-0.10 (-0.18, -0.02)	0.013	0.038		3	0.016	0.159		-0.15 (-0.26, -0.03)	0.011	0.053		3	0.021	0.276		-0.11 (-0.19, -0.03)	0.008	0.031		3	0.013	0.188		-0.09 (-0.19, 0.01)	0.079	0.164		3	0.088	0.184
Glucose	HMDB0000122	C00221	Carbohydrate	0.16 (0.08, 0.24)	<0.001	<0.001		3	<0.001	0.059		0.09 (-0.01, 0.19)	0.065	0.195		3	0.129	0.403		0.16 (0.07, 0.24)	<0.001	0.002		3	<0.001	0.102		0.17 (0.07, 0.26)	0.001	0.010		3	0.001	0.123
2-Methylbutyroylcarnitine	HMDB0000378	NA	Carnitine	0.11 (0.03, 0.19)	0.006	0.024		3	0.010	0.209		0.09 (-0.02, 0.20)	0.097	0.238		3	0.239	0.739		0.11 (0.03, 0.20)	0.007	0.030		3	0.016	0.302		0.10 (0.01, 0.20)	0.037	0.103		3	0.088	0.478
3-Hydroxylisovalerylcarnitine	HMDB0061189	NA	Carnitine	0.10 (0.03, 0.18)	0.010	0.034		3	0.030	0.558		0.08 (-0.02, 0.17)	0.110	0.259		3	0.218	0.480		0.12 (0.04, 0.20)	0.005	0.025		3	0.018	0.606		0.09 (-0.00, 0.19)	0.052	0.127		3	0.137	0.663
Acetylcarnitine	HMDB0000201	C02571	Carnitine	0.10 (0.02, 0.17)	0.012	0.037		3	0.018	0.200		0.11 (0.02, 0.21)	0.024	0.090		3	0.067	0.591		0.09 (0.01, 0.17)	0.020	0.060		3	0.055	0.519		0.14 (0.04, 0.23)	0.004	0.023		3	0.014	0.535
Isovelarylcarnitine	HMDB0000688	NA	Carnitine	0.17 (0.09, 0.25)	<0.001	<0.001		3	<0.001	0.689		0.18 (0.08, 0.29)	<0.001	0.013		3	0.004	0.633		0.16 (0.08, 0.24)	<0.001	0.001		3	<0.001	0.733		0.15 (0.05, 0.25)	0.003	0.018		3	0.012	0.934
Linoleylcarnitine	HMDB0006469	NA	Carnitine	0.10 (0.02, 0.18)	0.012	0.037		4	0.022	0.194		0.11 (-0.00, 0.21)	0.060	0.184		3	0.103	0.312		0.11 (0.03, 0.20)	0.007	0.029		4	0.011	0.159		0.12 (0.01, 0.22)	0.025	0.085		3	0.052	0.341
Myristoylcarnitine	HMDB0005066	NA	Carnitine	0.10 (0.02, 0.18)	0.013	0.038		3	0.027	0.302		0.13 (0.01, 0.25)	0.030	0.106		3	0.094	0.896		0.09 (0.01, 0.17)	0.028	0.077		3	0.063	0.407		0.17 (0.06, 0.27)	0.002	0.013		3	0.007	0.703
Oleylcarnitine	HMDB0005065	NA	Carnitine	0.12 (0.04, 0.20)	0.002	0.011		3	0.002	0.058		0.14 (0.02, 0.25)	0.021	0.084		3	0.037	0.259		0.11 (0.03, 0.20)	0.007	0.031		3	0.011	0.163		0.13 (0.03, 0.24)	0.015	0.063		3	0.027	0.246
Propionylcarnitine	HMDB0000824	C03017	Carnitine	0.15 (0.07, 0.22)	<0.001	0.002		3	<0.001	0.562		0.10 (-0.00, 0.20)	0.060	0.184		3	0.089	0.253		0.15 (0.07, 0.22)	<0.001	0.003		3	0.001	0.572		0.13 (0.04, 0.23)	0.007	0.033		3	0.022	0.608
Stearylcarnitine	HMDB0000848	NA	Carnitine	0.14 (0.06, 0.21)	<0.001	0.005		3	0.001	0.117		0.15 (0.03, 0.27)	0.015	0.070		3	0.052	0.857		0.11 (0.03, 0.19)	0.009	0.032		3	0.015	0.216		0.12 (0.02, 0.22)	0.017	0.069		3	0.036	0.318
10Z-Heptadecenoic acid	HMDB0060038	NA	Fatty acid	0.10 (0.02, 0.18)	0.013	0.038		3	0.021	0.211		0.06 (-0.06, 0.17)	0.320	0.532		3	0.515	0.559		0.09 (0.01, 0.18)	0.027	0.076		3	0.045	0.256		0.11 (0.01, 0.21)	0.034	0.101		3	0.082	0.468
2-Hydroxy-3-methylbutyric acid	HMDB0000407	NA	Fatty acid	0.11 (0.04, 0.19)	0.002	0.011		4	0.008	0.251		0.12 (0.02, 0.21)	0.016	0.072		3	0.042	0.461		0.10 (0.02, 0.18)	0.010	0.033		3	0.029	0.561		0.11 (0.02, 0.21)	0.020	0.071		3	0.054	0.537
8,11,14-Eicosatrienoic acid	HMDB0002925	C03242	Fatty acid	0.20 (0.13, 0.28)	<0.001	<0.001		3	<0.001	0.951		0.14 (0.05, 0.24)	0.003	0.025		3	0.006	0.187		0.18 (0.10, 0.26)	<0.001	<0.001		3	<0.001	0.975		0.19 (0.09, 0.30)	<0.001	0.004		3	<0.001	0.569
Adrenic acid	HMDB0002226	C16527	Fatty acid	0.12 (0.05, 0.20)	0.002	0.009		3	0.003	0.190		0.12 (0.01, 0.23)	0.029	0.104		3	0.087	0.751		0.11 (0.03, 0.20)	0.007	0.030		3	0.016	0.304		0.17 (0.07, 0.27)	0.001	0.010		3	0.005	0.644
alpha-Linolenic acid	HMDB0001388	C06427	Fatty acid	0.12 (0.04, 0.20)	0.003	0.014		5	0.009	0.181		0.09 (-0.01, 0.20)	0.091	0.230		3	0.231	0.766		0.13 (0.05, 0.21)	0.002	0.012		5	0.004	0.127		0.11 (0.01, 0.21)	0.026	0.086		3	0.079	0.700
Arachidonic acid	HMDB0001043	C00219	Fatty acid	0.14 (0.06, 0.22)	<0.001	0.004		3	0.002	0.957		0.08 (-0.01, 0.17)	0.089	0.230		3	0.233	0.851		0.14 (0.06, 0.22)	<0.001	0.004		3	0.003	0.923		0.10 (0.01, 0.19)	0.039	0.106		3	0.114	0.756
DHA	HMDB0002183	C06429	Fatty acid	0.10 (0.02, 0.18)	0.012	0.038		3	0.039	0.665		0.05 (-0.05, 0.15)	0.296	0.513		3	0.113	0.070		0.12 (0.04, 0.19)	0.004	0.018		3	0.015	0.870		0.09 (-0.01, 0.19)	0.086	0.173		3	0.040	0.061
DPAn-3	HMDB0006528	C16513	Fatty acid	0.19 (0.11, 0.27)	<0.001	<0.001		3	<0.001	0.331		0.15 (0.06, 0.24)	0.002	0.018		3	0.008	0.826		0.19 (0.11, 0.27)	<0.001	<0.001		3	<0.001	0.318		0.18 (0.09, 0.28)	<0.001	0.004		3	<0.001	0.919
DPAn-6	HMDB0001976	NA	Fatty acid	0.10 (0.02, 0.18)	0.011	0.037		5	0.027	0.207		0.06 (-0.04, 0.15)	0.236	0.438		3	0.476	0.775		0.10 (0.02, 0.18)	0.016	0.051		3	0.051	0.697		0.09 (-0.01, 0.19)	0.065	0.146		3	0.098	0.266
EPA	HMDB0001999	C06428	Fatty acid	0.05 (-0.03, 0.13)	0.245	0.367		5	0.033	0.028		-0.05 (-0.15, 0.06)	0.416	0.624		4	0.004	0.002		0.05 (-0.03, 0.13)	0.261	0.422		5	0.027	0.022		0.02 (-0.08, 0.13)	0.642	0.761		5	0.089	0.049
gamma-Linolenic acid	HMDB0003073	C06426	Fatty acid	0.18 (0.10, 0.25)	<0.001	<0.001		3	<0.001	0.790		0.14 (0.04, 0.24)	0.005	0.031		3	0.013	0.362		0.18 (0.10, 0.25)	<0.001	<0.001		3	<0.001	0.830		0.17 (0.08, 0.26)	<0.001	0.004		3	<0.001	0.213
Heptadecanoic acid	HMDB0002259	NA	Fatty acid	0.12 (0.04, 0.20)	0.002	0.011		3	0.005	0.227		0.06 (-0.04, 0.16)	0.231	0.434		3	0.286	0.301		0.10 (0.02, 0.18)	0.020	0.060		3	0.035	0.253		0.11 (0.01, 0.21)	0.036	0.102		3	0.087	0.489
Linoleic acid	HMDB0000673	C01595	Fatty acid	0.13 (0.05, 0.21)	0.001	0.008		3	0.004	0.328		0.08 (-0.02, 0.19)	0.121	0.268		3	0.277	0.683		0.13 (0.05, 0.21)	0.002	0.012		4	0.003	0.090		0.12 (0.02, 0.22)	0.016	0.066		4	0.047	0.335
Oleic acid	HMDB0000207	C00712	Fatty acid	0.14 (0.06, 0.22)	<0.001	0.004		3	<0.001	0.101		0.07 (-0.03, 0.18)	0.175	0.362		3	0.382	0.762		0.13 (0.05, 0.21)	0.002	0.012		3	0.004	0.174		0.12 (0.02, 0.22)	0.020	0.071		3	0.059	0.620
Undecylenic acid	HMDB0033724	C13910	Fatty acid	0.10 (0.02, 0.18)	0.012	0.038		3	0.038	0.572		0.08 (-0.02, 0.19)	0.132	0.283		3	0.261	0.513		0.11 (0.03, 0.19)	0.009	0.032		3	0.028	0.609		0.10 (0.00, 0.20)	0.041	0.109		3	0.115	0.686
3-Indolepropionic acid	HMDB0002302	NA	Indole	-0.12 (-0.20, -0.05)	0.002	0.009		3	0.007	0.765		-0.19 (-0.31, -0.07)	0.001	0.016		3	0.005	0.441		-0.12 (-0.20, -0.04)	0.003	0.014		3	0.012	0.982		-0.14 (-0.25, -0.04)	0.008	0.038		3	0.025	0.575
2-Hydroxybutyric acid	HMDB0000008	C05984	Organic acid	0.24 (0.17, 0.32)	<0.001	<0.001		3	<0.001	0.151		0.19 (0.09, 0.29)	<0.001	0.005		3	0.002	0.961		0.22 (0.14, 0.30)	<0.001	<0.001		3	<0.001	0.256		0.22 (0.12, 0.32)	<0.001	<0.001		3	<0.001	0.709
3-Methyl-2-oxovaleric acid	HMDB0000491	C03465	Organic acid	0.16 (0.08, 0.24)	<0.001	<0.001		3	<0.001	0.090		0.16 (0.05, 0.26)	0.003	0.025		3	0.007	0.245		0.15 (0.07, 0.23)	<0.001	0.003		3	<0.001	0.175		0.14 (0.04, 0.24)	0.005	0.028		3	0.018	0.566
Isocitric acid	HMDB0000193	C00311	Organic acid	0.14 (0.07, 0.22)	<0.001	0.002		3	<0.001	0.163		0.10 (0.01, 0.20)	0.038	0.129		4	0.064	0.227		0.13 (0.05, 0.22)	0.001	0.007		3	0.004	0.545		0.17 (0.08, 0.26)	<0.001	0.006		3	<0.001	0.039
Ketoleucine	HMDB0000695	C00233	Organic acid	0.13 (0.06, 0.21)	<0.001	0.004		3	<0.001	0.079		0.16 (0.06, 0.26)	0.002	0.018		3	0.005	0.344		0.13 (0.05, 0.21)	0.002	0.012		3	0.003	0.127		0.15 (0.05, 0.24)	0.002	0.016		3	0.007	0.454
Lactic acid	HMDB0000190	C00186	Organic acid	0.13 (0.05, 0.21)	0.002	0.009		3	0.006	0.608		0.18 (0.07, 0.29)	0.002	0.018		3	0.008	0.902		0.15 (0.06, 0.23)	<0.001	0.004		3	0.002	0.980		0.16 (0.06, 0.26)	0.003	0.018		3	0.008	0.389
Malic acid	HMDB0000156	C00149	Organic acid	0.11 (0.03, 0.19)	0.006	0.023		4	0.006	0.083		0.11 (-0.01, 0.23)	0.068	0.199		3	0.114	0.312		0.10 (0.02, 0.18)	0.015	0.048		4	0.024	0.171		0.11 (0.01, 0.22)	0.038	0.103		3	0.066	0.286
Oxoadipic acid	HMDB0000225	C00322	Organic acid	0.10 (0.02, 0.18)	0.010	0.034		3	0.014	0.160		0.09 (-0.02, 0.20)	0.099	0.238		3	0.238	0.699		0.11 (0.03, 0.19)	0.009	0.032		3	0.018	0.271		0.08 (-0.02, 0.17)	0.115	0.221		3	0.282	0.820
Oxoglutaric acid	HMDB0000208	C00026	Organic acid	0.23 (0.15, 0.31)	<0.001	<0.001		3	<0.001	0.163		0.25 (0.17, 0.32)	<0.001	<0.001		3	<0.001	0.207		0.23 (0.15, 0.31)	<0.001	<0.001		3	<0.001	0.220		0.30 (0.22, 0.38)	<0.001	<0.001		3	<0.001	0.023
Petroselinic acid	HMDB0002080	C08363	Organic acid	0.13 (0.05, 0.21)	0.002	0.009		3	0.001	0.061		0.07 (-0.04, 0.18)	0.218	0.422		3	0.358	0.463		0.12 (0.03, 0.20)	0.006	0.026		3	0.006	0.112		0.11 (0.01, 0.21)	0.038	0.103		3	0.072	0.334
Pyruvic acid	HMDB0000243	C00022	Organic acid	0.10 (0.02, 0.18)	0.010	0.034		3	0.019	0.248		0.13 (0.04, 0.22)	0.007	0.039		3	0.013	0.231		0.11 (0.03, 0.20)	0.010	0.035		3	0.023	0.324		0.12 (0.03, 0.20)	0.010	0.045		3	0.011	0.122
2-Phenylpropionate	HMDB0011743	NA	Phenylpropanoic acid	-0.17 (-0.25, -0.09)	<0.001	<0.001		3	<0.001	0.376		-0.24 (-0.35, -0.12)	<0.001	0.001		3	<0.001	0.406		-0.18 (-0.26, -0.09)	<0.001	<0.001		3	<0.001	0.275		-0.18 (-0.28, -0.08)	<0.001	0.006		3	0.001	0.262
3-Hydroxyphenylhydracrylic acid	HMDB0002643	NA	Phenylpropanoic acid	-0.15 (-0.23, -0.07)	<0.001	0.002		3	<0.001	0.552		-0.18 (-0.30, -0.06)	0.003	0.025		3	0.008	0.321		-0.14 (-0.22, -0.06)	0.001	0.007		3	0.004	0.551		-0.16 (-0.27, -0.05)	0.005	0.024		3	0.012	0.364
Hydrocinnamic acid	HMDB0000764	C05629	Phenylpropanoic acid	-0.13 (-0.21, -0.06)	<0.001	0.006		3	0.002	0.260		-0.19 (-0.31, -0.08)	0.001	0.014		3	0.002	0.227		-0.13 (-0.22, -0.05)	0.002	0.012		3	0.003	0.156		-0.13 (-0.24, -0.03)	0.012	0.052		3	0.014	0.137
Hydroxyphenyllactic acid	HMDB0000755	C03672	Phenylpropanoic acid	0.10 (0.02, 0.18)	0.013	0.039		3	0.046	0.787		0.11 (0.02, 0.20)	0.017	0.073		3	0.011	0.068		0.09 (0.00, 0.17)	0.038	0.102		3	0.115	0.874		0.14 (0.05, 0.22)	0.003	0.017		3	0.007	0.316
N-Methylnicotinamide	HMDB0003152	NA	Pyridine	-0.11 (-0.19, -0.03)	0.007	0.027		4	<0.001	0.008		-0.15 (-0.26, -0.04)	0.010	0.053		4	0.003	0.022		-0.11 (-0.19, -0.03)	0.010	0.033		4	<0.001	0.005		-0.10 (-0.21, -0.00)	0.049	0.122		4	0.004	0.009
Adjusted for age, education level, personal income, dietary habits, cigarette smoking, alcohol drinking, and total physical activity.

## Sheet: Table G
Table G. Associations between WHtR and metabolite concentrations
Metabolite	HMDB ID	KEGG ID	Class	All participants (N=644)								Exclude liver cancer cases (N=322)								Exclude participants whose follow-up time < 2 years (N=587)								Exclude participants with seropositive HBsAg or self-reported history of chronic hepatitis and cirrhosis (N=382)
				Linear analysis				Non-linear analysis				Linear analysis				Non-linear analysis				Linear analysis				Non-linear analysis				Linear analysis				Non-linear analysis
				β (95% CI)	P	FDR		Knots	Poverall	Pnon-linaer		β (95% CI)	P	FDR		Knots	Poverall	Pnon-linaer		β (95% CI)	P	FDR		Knots	Poverall	Pnon-linaer		β (95% CI)	P	FDR		Knots	Poverall	Pnon-linaer
Alanine	HMDB0000161	C00041	Amino acid	0.14 (0.06, 0.22)	<0.001	0.003		3	0.002	0.533		0.15 (0.03, 0.27)	0.014	0.066		5	0.008	0.050		0.17 (0.09, 0.25)	<0.001	<0.001		3	<0.001	0.328		0.16 (0.05, 0.27)	0.004	0.019		5	0.004	0.064
alpha-Aminobutyric acid	HMDB0000452	C02356	Amino acid	0.11 (0.03, 0.19)	0.009	0.028		4	0.018	0.197		0.08 (-0.04, 0.19)	0.180	0.356		3	0.147	0.153		0.11 (0.03, 0.19)	0.010	0.035		3	0.008	0.077		0.12 (0.01, 0.22)	0.028	0.079		3	0.030	0.139
Asparagine	HMDB0000168	C00152	Amino acid	-0.19 (-0.27, -0.11)	<0.001	<0.001		3	<0.001	0.543		-0.22 (-0.33, -0.12)	<0.001	<0.001		3	<0.001	0.286		-0.20 (-0.29, -0.12)	<0.001	<0.001		3	<0.001	0.172		-0.23 (-0.33, -0.14)	<0.001	<0.001		3	<0.001	0.185
Aspartic acid	HMDB0000191	C00049	Amino acid	0.21 (0.13, 0.29)	<0.001	<0.001		3	<0.001	0.158		0.21 (0.09, 0.32)	<0.001	0.004		4	<0.001	0.111		0.21 (0.12, 0.29)	<0.001	<0.001		3	<0.001	0.134		0.21 (0.10, 0.31)	<0.001	0.001		3	<0.001	0.760
beta-Alanine	HMDB0000056	C00099	Amino acid	0.18 (0.10, 0.26)	<0.001	<0.001		3	<0.001	0.451		0.16 (0.05, 0.27)	0.004	0.028		4	0.004	0.064		0.16 (0.08, 0.24)	<0.001	<0.001		3	<0.001	0.505		0.14 (0.04, 0.25)	0.009	0.037		3	0.021	0.323
Creatine	HMDB0000064	C00300	Amino acid	0.14 (0.06, 0.22)	<0.001	0.003		3	<0.001	0.084		0.20 (0.09, 0.30)	<0.001	0.004		5	<0.001	0.092		0.15 (0.07, 0.23)	<0.001	0.002		3	<0.001	0.048		0.18 (0.08, 0.28)	<0.001	0.005		5	<0.001	0.009
Glutamic acid	HMDB0000148	C00025	Amino acid	0.25 (0.18, 0.33)	<0.001	<0.001		3	<0.001	0.968		0.27 (0.16, 0.38)	<0.001	<0.001		4	<0.001	0.207		0.26 (0.18, 0.34)	<0.001	<0.001		3	<0.001	0.915		0.25 (0.16, 0.35)	<0.001	<0.001		3	<0.001	0.993
Glutamine	HMDB0000641	C00064	Amino acid	-0.15 (-0.23, -0.07)	<0.001	0.002		3	0.001	0.534		-0.11 (-0.17, -0.05)	<0.001	0.002		4	<0.001	0.283		-0.16 (-0.25, -0.08)	<0.001	0.002		3	0.001	0.635		-0.12 (-0.23, -0.00)	0.047	0.120		3	0.100	0.413
Glycine	HMDB0000123	C00037	Amino acid	-0.30 (-0.38, -0.22)	<0.001	<0.001		5	<0.001	0.098		-0.33 (-0.45, -0.21)	<0.001	<0.001		3	<0.001	0.191		-0.30 (-0.38, -0.22)	<0.001	<0.001		4	<0.001	0.214		-0.33 (-0.43, -0.22)	<0.001	<0.001		3	<0.001	0.516
Hippuric acid	HMDB0000714	C01586	Amino acid	-0.15 (-0.23, -0.07)	<0.001	0.003		3	0.002	0.618		-0.17 (-0.30, -0.05)	0.008	0.045		3	0.030	0.815		-0.15 (-0.23, -0.06)	<0.001	0.004		3	0.003	0.460		-0.09 (-0.20, 0.02)	0.093	0.205		3	0.083	0.142
Isoleucine	HMDB0000172	C00407	Amino acid	0.08 (-0.01, 0.16)	0.071	0.157		4	0.021	0.039		0.13 (0.00, 0.25)	0.043	0.139		3	0.012	0.029		0.08 (-0.01, 0.16)	0.089	0.199		3	0.014	0.017		0.09 (-0.02, 0.20)	0.107	0.232		3	0.026	0.030
Leucine	HMDB0000687	C00123	Amino acid	0.13 (0.05, 0.21)	0.002	0.008		3	<0.001	0.022		0.22 (0.11, 0.34)	<0.001	0.002		3	<0.001	0.035		0.14 (0.05, 0.22)	0.002	0.010		3	<0.001	0.018		0.17 (0.06, 0.27)	0.002	0.011		3	<0.001	0.019
N-Phenylacetylglutamine	HMDB0006344	C04148	Amino acid	-0.17 (-0.25, -0.09)	<0.001	<0.001		3	<0.001	0.131		-0.24 (-0.36, -0.12)	<0.001	0.001		3	<0.001	0.579		-0.18 (-0.26, -0.10)	<0.001	<0.001		3	<0.001	0.149		-0.21 (-0.32, -0.10)	<0.001	0.001		3	<0.001	0.339
Pyroglutamic acid	HMDB0000267	C01879	Amino acid	0.27 (0.19, 0.34)	<0.001	<0.001		4	<0.001	0.263		0.29 (0.18, 0.39)	<0.001	<0.001		4	<0.001	0.103		0.27 (0.19, 0.36)	<0.001	<0.001		3	<0.001	0.517		0.28 (0.19, 0.38)	<0.001	<0.001		3	<0.001	0.677
Selenomethionine	HMDB0003966	C05335	Amino acid	-0.11 (-0.20, -0.03)	0.006	0.021		3	0.010	0.183		-0.07 (-0.19, 0.06)	0.302	0.490		3	0.577	0.851		-0.12 (-0.21, -0.04)	0.005	0.019		3	0.006	0.136		-0.08 (-0.19, 0.02)	0.130	0.269		3	0.256	0.508
Serine	HMDB0000187	C00065	Amino acid	-0.19 (-0.27, -0.11)	<0.001	<0.001		3	<0.001	0.568		-0.29 (-0.39, -0.18)	<0.001	<0.001		3	<0.001	0.820		-0.19 (-0.27, -0.11)	<0.001	<0.001		3	<0.001	0.680		-0.21 (-0.31, -0.10)	<0.001	0.001		3	<0.001	0.927
Tryptophan	HMDB0000929	C00078	Amino acid	0.12 (0.04, 0.20)	0.005	0.018		3	0.004	0.068		0.11 (-0.01, 0.23)	0.064	0.170		3	0.043	0.090		0.11 (0.03, 0.19)	0.009	0.033		3	0.008	0.097		0.15 (0.04, 0.25)	0.007	0.031		3	0.012	0.207
Tyrosine	HMDB0000158	C00082	Amino acid	0.20 (0.12, 0.28)	<0.001	<0.001		3	<0.001	0.497		0.15 (0.06, 0.24)	0.002	0.013		3	0.005	0.416		0.18 (0.10, 0.26)	<0.001	<0.001		3	<0.001	0.605		0.18 (0.09, 0.26)	<0.001	<0.001		3	<0.001	0.863
Phenylacetic acid	HMDB0000209	C07086	Benzenoid	-0.11 (-0.19, -0.03)	0.006	0.020		3	0.007	0.133		-0.18 (-0.31, -0.06)	0.004	0.025		3	0.014	0.608		-0.11 (-0.20, -0.03)	0.009	0.033		3	0.012	0.156		-0.13 (-0.24, -0.02)	0.018	0.057		3	0.043	0.420
GCA	HMDB0000138	C01921	Bile acid	0.14 (0.06, 0.22)	<0.001	0.003		3	0.003	0.989		0.13 (0.03, 0.23)	0.009	0.048		3	0.004	0.039		0.12 (0.04, 0.21)	0.004	0.019		3	0.016	0.889		0.15 (0.06, 0.24)	0.002	0.010		3	0.005	0.432
GCDCA	HMDB0000637	C05466	Bile acid	0.11 (0.03, 0.19)	0.009	0.028		4	0.030	0.346		0.11 (0.02, 0.21)	0.017	0.075		3	0.024	0.182		0.09 (0.01, 0.18)	0.031	0.087		3	0.095	0.857		0.11 (0.03, 0.20)	0.012	0.042		3	0.041	0.913
GLCA-3S	HMDB0002639	C11301	Bile acid	-0.10 (-0.18, -0.02)	0.015	0.045		5	0.015	0.090		-0.17 (-0.29, -0.04)	0.008	0.045		5	0.007	0.064		-0.10 (-0.18, -0.01)	0.022	0.066		5	0.017	0.080		-0.08 (-0.19, 0.02)	0.123	0.258		5	0.142	0.212
TCA	HMDB0000036	C05122	Bile acid	0.13 (0.05, 0.21)	0.002	0.008		3	0.006	0.871		0.10 (0.01, 0.19)	0.024	0.092		3	0.024	0.125		0.11 (0.03, 0.19)	0.007	0.027		3	0.026	0.974		0.14 (0.06, 0.23)	<0.001	0.006		3	0.003	0.818
TCDCA	HMDB0000951	C05465	Bile acid	0.12 (0.03, 0.20)	0.005	0.019		3	0.020	0.772		0.07 (-0.02, 0.15)	0.116	0.281		3	0.223	0.464		0.11 (0.03, 0.19)	0.009	0.033		3	0.032	0.785		0.13 (0.05, 0.21)	0.002	0.010		3	0.006	0.636
D-Xylulose	HMDB0001644	C00310	Carbohydrate	0.12 (0.04, 0.21)	0.003	0.011		5	0.006	0.130		0.05 (-0.05, 0.16)	0.315	0.490		3	0.507	0.554		0.12 (0.03, 0.20)	0.007	0.028		3	0.018	0.372		0.12 (0.03, 0.22)	0.015	0.049		5	0.019	0.118
Glucose	HMDB0000122	C00221	Carbohydrate	0.12 (0.04, 0.20)	0.003	0.012		3	0.010	0.554		0.08 (-0.03, 0.19)	0.164	0.344		3	0.202	0.261		0.11 (0.03, 0.20)	0.007	0.028		3	0.020	0.404		0.14 (0.04, 0.25)	0.009	0.036		3	0.022	0.384
2-Methylbutyroylcarnitine	HMDB0000378	NA	Carnitine	0.15 (0.06, 0.23)	<0.001	0.003		3	<0.001	0.090		0.17 (0.06, 0.29)	0.004	0.027		3	0.005	0.112		0.15 (0.06, 0.23)	<0.001	0.004		3	<0.001	0.096		0.17 (0.07, 0.27)	0.001	0.009		3	0.002	0.187
Acetylcarnitine	HMDB0000201	C02571	Carnitine	0.09 (0.02, 0.17)	0.018	0.050		3	0.058	0.782		0.08 (-0.03, 0.19)	0.152	0.341		3	0.346	0.785		0.09 (0.01, 0.17)	0.033	0.092		3	0.102	0.841		0.07 (-0.03, 0.17)	0.183	0.328		3	0.373	0.652
Hexanylcarnitine	HMDB0000705	NA	Carnitine	0.13 (0.04, 0.21)	0.003	0.011		3	0.006	0.323		0.13 (0.01, 0.24)	0.031	0.107		3	0.094	0.781		0.12 (0.04, 0.21)	0.004	0.017		3	0.009	0.350		0.20 (0.12, 0.29)	<0.001	<0.001		3	<0.001	0.550
Isovelarylcarnitine	HMDB0000688	NA	Carnitine	0.12 (0.04, 0.20)	0.003	0.013		3	0.010	0.421		0.19 (0.07, 0.30)	0.002	0.015		3	0.008	0.789		0.12 (0.04, 0.21)	0.004	0.017		3	0.011	0.430		0.17 (0.07, 0.28)	0.001	0.009		3	0.005	0.625
Palmitoylcarnitine	HMDB0000222	C02990	Carnitine	0.18 (0.10, 0.26)	<0.001	<0.001		3	<0.001	0.453		0.16 (0.03, 0.29)	0.014	0.066		3	0.048	0.876		0.16 (0.08, 0.24)	<0.001	0.001		3	<0.001	0.436		0.15 (0.05, 0.26)	0.006	0.026		3	0.020	0.715
Stearylcarnitine	HMDB0000848	NA	Carnitine	0.12 (0.04, 0.20)	0.005	0.018		3	0.005	0.112		0.12 (-0.01, 0.25)	0.081	0.206		3	0.193	0.616		0.09 (0.01, 0.18)	0.028	0.080		3	0.029	0.132		0.06 (-0.04, 0.17)	0.250	0.419		3	0.192	0.160
5-Dodecenoic acid	HMDB0000529	NA	Fatty acid	0.10 (0.02, 0.18)	0.016	0.047		3	0.050	0.628		0.08 (-0.03, 0.20)	0.164	0.344		3	0.369	0.801		0.08 (0.00, 0.17)	0.045	0.111		3	0.107	0.506		0.12 (0.01, 0.22)	0.026	0.076		4	0.074	0.366
8,11,14-Eicosatrienoic acid	HMDB0002925	C03242	Fatty acid	0.25 (0.17, 0.33)	<0.001	<0.001		4	<0.001	0.057		0.25 (0.14, 0.35)	<0.001	<0.001		3	<0.001	0.008		0.23 (0.15, 0.31)	<0.001	<0.001		3	<0.001	0.149		0.26 (0.16, 0.37)	<0.001	<0.001		5	<0.001	0.074
Adrenic acid	HMDB0002226	C16527	Fatty acid	0.12 (0.04, 0.20)	0.004	0.016		3	0.017	0.999		0.14 (0.01, 0.26)	0.029	0.102		3	0.052	0.291		0.11 (0.03, 0.19)	0.010	0.035		3	0.034	0.678		0.14 (0.03, 0.25)	0.013	0.044		4	0.013	0.105
alpha-Linolenic acid	HMDB0001388	C06427	Fatty acid	0.17 (0.09, 0.25)	<0.001	<0.001		3	<0.001	0.901		0.16 (0.04, 0.28)	0.008	0.044		3	0.028	0.990		0.18 (0.09, 0.26)	<0.001	<0.001		3	<0.001	0.798		0.17 (0.07, 0.28)	0.001	0.009		3	0.005	0.892
Arachidonic acid	HMDB0001043	C00219	Fatty acid	0.18 (0.10, 0.26)	<0.001	<0.001		3	<0.001	0.276		0.19 (0.09, 0.29)	<0.001	0.003		3	<0.001	0.403		0.18 (0.10, 0.26)	<0.001	<0.001		3	<0.001	0.347		0.19 (0.10, 0.29)	<0.001	0.001		3	<0.001	0.720
DHA	HMDB0002183	C06429	Fatty acid	0.14 (0.06, 0.22)	<0.001	0.003		3	0.002	0.623		0.11 (0.00, 0.22)	0.044	0.139		3	0.082	0.331		0.16 (0.08, 0.24)	<0.001	<0.001		3	<0.001	0.579		0.13 (0.02, 0.24)	0.017	0.057		3	0.049	0.532
DPAn-3	HMDB0006528	C16513	Fatty acid	0.19 (0.11, 0.27)	<0.001	<0.001		3	<0.001	0.753		0.19 (0.09, 0.30)	<0.001	0.003		3	0.001	0.797		0.19 (0.11, 0.28)	<0.001	<0.001		3	<0.001	0.893		0.20 (0.10, 0.30)	<0.001	0.001		3	<0.001	0.814
EPA	HMDB0001999	C06428	Fatty acid	0.13 (0.05, 0.21)	0.002	0.009		3	0.004	0.240		0.10 (-0.02, 0.22)	0.114	0.281		4	0.041	0.056		0.12 (0.04, 0.21)	0.004	0.019		4	0.006	0.123		0.14 (0.04, 0.25)	0.008	0.035		3	0.020	0.370
gamma-Linolenic acid	HMDB0003073	C06426	Fatty acid	0.19 (0.11, 0.27)	<0.001	<0.001		3	<0.001	0.832		0.16 (0.06, 0.27)	0.003	0.020		3	0.010	0.510		0.20 (0.12, 0.28)	<0.001	<0.001		3	<0.001	0.865		0.20 (0.11, 0.30)	<0.001	<0.001		3	<0.001	0.761
Heptadecanoic acid	HMDB0002259	NA	Fatty acid	0.11 (0.03, 0.19)	0.007	0.022		4	0.011	0.154		0.11 (-0.00, 0.22)	0.056	0.165		3	0.138	0.585		0.11 (0.02, 0.19)	0.013	0.041		4	0.021	0.168		0.12 (0.02, 0.23)	0.025	0.074		3	0.067	0.523
Linoleic acid	HMDB0000673	C01595	Fatty acid	0.17 (0.08, 0.25)	<0.001	<0.001		3	<0.001	0.695		0.14 (0.03, 0.26)	0.017	0.075		3	0.057	0.821		0.17 (0.08, 0.25)	<0.001	<0.001		3	<0.001	0.965		0.17 (0.07, 0.27)	0.002	0.010		3	0.007	0.937
Methylmalonic acid	HMDB0000202	C02170	Fatty acid	0.12 (0.04, 0.20)	0.003	0.011		3	0.010	0.860		0.13 (0.01, 0.25)	0.031	0.107		3	0.014	0.049		0.10 (0.02, 0.19)	0.015	0.048		3	0.051	0.803		0.13 (0.02, 0.24)	0.024	0.072		3	0.056	0.403
Oleic acid	HMDB0000207	C00712	Fatty acid	0.16 (0.07, 0.24)	<0.001	0.001		3	<0.001	0.541		0.12 (-0.00, 0.24)	0.052	0.160		3	0.150	0.862		0.16 (0.08, 0.24)	<0.001	0.001		3	<0.001	0.813		0.15 (0.04, 0.25)	0.007	0.030		3	0.025	0.851
Palmitoleic acid	HMDB0003229	C08362	Fatty acid	0.12 (0.04, 0.20)	0.004	0.014		3	0.004	0.103		0.12 (-0.00, 0.24)	0.059	0.167		3	0.108	0.345		0.12 (0.04, 0.20)	0.005	0.021		3	0.005	0.105		0.13 (0.02, 0.23)	0.022	0.068		3	0.041	0.276
Undecylenic acid	HMDB0033724	C13910	Fatty acid	0.13 (0.05, 0.21)	0.002	0.010		3	0.008	0.543		0.12 (0.01, 0.24)	0.039	0.129		3	0.091	0.452		0.14 (0.06, 0.22)	0.001	0.006		3	0.005	0.740		0.15 (0.05, 0.26)	0.004	0.019		3	0.015	0.809
3-Indolepropionic acid	HMDB0002302	NA	Indole	-0.16 (-0.24, -0.08)	<0.001	<0.001		3	<0.001	0.561		-0.28 (-0.40, -0.15)	<0.001	<0.001		3	<0.001	0.375		-0.15 (-0.23, -0.07)	<0.001	0.003		3	0.002	0.410		-0.17 (-0.28, -0.06)	0.003	0.015		3	0.012	0.763
2-Hydroxybutyric acid	HMDB0000008	C05984	Organic acid	0.23 (0.16, 0.31)	<0.001	<0.001		3	<0.001	0.462		0.23 (0.11, 0.34)	<0.001	0.001		3	<0.001	0.264		0.22 (0.14, 0.30)	<0.001	<0.001		3	<0.001	0.216		0.23 (0.13, 0.34)	<0.001	<0.001		3	<0.001	0.182
3-Methyl-2-oxovaleric acid	HMDB0000491	C03465	Organic acid	0.14 (0.06, 0.22)	<0.001	0.003		3	0.002	0.404		0.23 (0.12, 0.35)	<0.001	0.001		3	<0.001	0.238		0.13 (0.05, 0.21)	0.002	0.011		3	0.005	0.244		0.18 (0.08, 0.29)	<0.001	0.006		3	0.002	0.255
Citramalic acid	HMDB0000426	C00815	Organic acid	0.10 (0.02, 0.18)	0.012	0.036		3	0.041	0.811		0.07 (-0.05, 0.19)	0.260	0.444		3	0.467	0.615		0.09 (0.00, 0.17)	0.039	0.101		3	0.098	0.541		0.06 (-0.04, 0.17)	0.222	0.378		3	0.459	0.800
Isocitric acid	HMDB0000193	C00311	Organic acid	0.19 (0.11, 0.27)	<0.001	<0.001		3	<0.001	0.125		0.14 (0.03, 0.25)	0.011	0.055		3	0.038	0.940		0.18 (0.10, 0.27)	<0.001	<0.001		3	<0.001	0.288		0.20 (0.10, 0.30)	<0.001	0.001		3	<0.001	0.033
Ketoleucine	HMDB0000695	C00233	Organic acid	0.11 (0.03, 0.18)	0.010	0.030		3	0.023	0.353		0.21 (0.10, 0.32)	<0.001	0.002		3	<0.001	0.248		0.10 (0.02, 0.19)	0.017	0.053		3	0.032	0.275		0.17 (0.07, 0.27)	0.001	0.009		3	0.004	0.406
Oxoadipic acid	HMDB0000225	C00322	Organic acid	0.14 (0.06, 0.22)	<0.001	0.003		3	0.002	0.956		0.10 (-0.02, 0.22)	0.117	0.281		3	0.234	0.503		0.15 (0.06, 0.23)	<0.001	0.004		3	0.003	0.914		0.11 (0.01, 0.21)	0.027	0.077		3	0.038	0.196
Oxoglutaric acid	HMDB0000208	C00026	Organic acid	0.22 (0.14, 0.30)	<0.001	<0.001		3	<0.001	0.952		0.28 (0.20, 0.37)	<0.001	<0.001		3	<0.001	0.960		0.22 (0.14, 0.31)	<0.001	<0.001		3	<0.001	0.875		0.31 (0.23, 0.40)	<0.001	<0.001		5	<0.001	0.081
Petroselinic acid	HMDB0002080	C08363	Organic acid	0.14 (0.06, 0.23)	<0.001	0.003		3	0.002	0.379		0.11 (-0.01, 0.23)	0.068	0.178		3	0.183	0.792		0.15 (0.07, 0.23)	<0.001	0.003		3	0.002	0.648		0.14 (0.03, 0.24)	0.012	0.042		4	0.031	0.272
Succinic acid	HMDB0000254	C00042	Organic acid	0.16 (0.08, 0.24)	<0.001	<0.001		3	<0.001	0.654		0.14 (0.03, 0.25)	0.017	0.075		4	0.019	0.120		0.13 (0.05, 0.21)	0.002	0.011		3	0.007	0.523		0.16 (0.06, 0.26)	0.003	0.013		3	0.011	0.871
Homovanillic acid	HMDB0000118	C05582	Phenol	0.13 (0.05, 0.21)	0.002	0.009		3	0.008	0.998		0.07 (-0.03, 0.16)	0.164	0.344		3	0.379	0.933		0.11 (0.03, 0.19)	0.010	0.034		3	0.034	0.830		0.10 (0.01, 0.18)	0.022	0.068		3	0.049	0.370
2-Phenylpropionate	HMDB0011743	NA	Phenylpropanoic acid	-0.18 (-0.26, -0.10)	<0.001	<0.001		3	<0.001	0.808		-0.32 (-0.44, -0.20)	<0.001	<0.001		4	<0.001	0.074		-0.17 (-0.26, -0.09)	<0.001	<0.001		3	<0.001	0.802		-0.18 (-0.29, -0.08)	<0.001	0.006		4	0.004	0.342
3-Hydroxyphenylhydracrylic acid	HMDB0002643	NA	Phenylpropanoic acid	-0.16 (-0.24, -0.08)	<0.001	<0.001		3	<0.001	0.955		-0.19 (-0.32, -0.06)	0.005	0.028		3	0.014	0.457		-0.15 (-0.23, -0.06)	<0.001	0.004		3	0.003	0.996		-0.15 (-0.27, -0.03)	0.012	0.042		3	0.014	0.138
Hydrocinnamic acid	HMDB0000764	C05629	Phenylpropanoic acid	-0.12 (-0.20, -0.04)	0.003	0.013		3	0.011	0.483		-0.26 (-0.38, -0.13)	<0.001	0.001		4	<0.001	0.162		-0.12 (-0.21, -0.03)	0.007	0.027		3	0.019	0.450		-0.13 (-0.24, -0.02)	0.022	0.068		4	0.051	0.278
Hydroxyphenyllactic acid	HMDB0000755	C03672	Phenylpropanoic acid	0.10 (0.02, 0.18)	0.013	0.039		3	0.041	0.627		0.09 (-0.01, 0.19)	0.064	0.170		4	0.078	0.184		0.08 (-0.00, 0.16)	0.052	0.128		3	0.124	0.522		0.10 (0.01, 0.20)	0.031	0.086		5	0.024	0.084
Adjusted for age, education level, personal income, dietary habits, cigarette smoking, alcohol drinking, and total physical activity.

## Sheet: Table H
Table H. Associations between ABSI and metabolite concentrations
Metabolite	HMDB ID	KEGG ID	Class	All participants (N=644)								Exclude liver cancer cases (N=322)								Exclude participants whose follow-up time < 2 years (N=587)								Exclude participants with seropositive HBsAg or self-reported history of chronic hepatitis and cirrhosis (N=382)
				Linear analysis				Non-linear analysis				Linear analysis				Non-linear analysis				Linear analysis				Non-linear analysis				Linear analysis				Non-linear analysis
				β (95% CI)	P	FDR		Knots	Poverall	Pnon-linaer		β (95% CI)	P	FDR		Knots	Poverall	Pnon-linaer		β (95% CI)	P	FDR		Knots	Poverall	Pnon-linaer		β (95% CI)	P	FDR		Knots	Poverall	Pnon-linaer
Asparagine	HMDB0000168	C00152	Amino acid	-0.13 (-0.22, -0.05)	0.001	0.017		4	0.002	0.081		-0.13 (-0.24, -0.02)	0.020	0.232		4	0.015	0.081		-0.14 (-0.22, -0.06)	0.001	0.020		4	<0.001	0.031		-0.15 (-0.25, -0.06)	0.002	0.034		4	0.001	0.033
Aspartic acid	HMDB0000191	C00049	Amino acid	0.12 (0.04, 0.20)	0.005	0.040		4	0.006	0.103		0.15 (0.04, 0.27)	0.009	0.158		4	0.002	0.023		0.13 (0.04, 0.21)	0.003	0.047		4	0.003	0.081		0.17 (0.06, 0.27)	0.003	0.035		4	0.001	0.033
Glutamic acid	HMDB0000148	C00025	Amino acid	0.19 (0.11, 0.27)	<0.001	<0.001		3	<0.001	0.220		0.21 (0.10, 0.32)	<0.001	0.007		3	<0.001	0.612		0.21 (0.13, 0.30)	<0.001	<0.001		3	<0.001	0.248		0.26 (0.17, 0.36)	<0.001	<0.001		3	<0.001	0.461
Glycine	HMDB0000123	C00037	Amino acid	-0.14 (-0.22, -0.06)	<0.001	0.017		3	<0.001	0.077		-0.16 (-0.29, -0.04)	0.008	0.158		3	0.023	0.439		-0.13 (-0.22, -0.05)	0.002	0.036		3	0.004	0.192		-0.19 (-0.30, -0.07)	0.001	0.024		3	0.001	0.074
Hippuric acid	HMDB0000714	C01586	Amino acid	-0.04 (-0.12, 0.04)	0.351	0.636		5	0.017	0.011		-0.10 (-0.22, 0.03)	0.124	0.513		5	<0.001	<0.001		-0.04 (-0.13, 0.05)	0.363	0.726		5	0.011	0.007		-0.07 (-0.18, 0.04)	0.192	0.477		5	0.003	0.003
Ornithine	HMDB0000214	C00077	Amino acid	-0.06 (-0.14, 0.02)	0.160	0.500		4	0.027	0.027		-0.03 (-0.15, 0.08)	0.565	0.893		4	0.029	0.013		-0.05 (-0.14, 0.04)	0.257	0.650		5	0.031	0.025		-0.04 (-0.15, 0.07)	0.440	0.773		4	0.003	0.001
Pyroglutamic acid	HMDB0000267	C01879	Amino acid	0.20 (0.12, 0.28)	<0.001	<0.001		3	<0.001	0.249		0.23 (0.12, 0.33)	<0.001	0.002		3	<0.001	0.582		0.22 (0.14, 0.30)	<0.001	<0.001		3	<0.001	0.292		0.29 (0.19, 0.38)	<0.001	<0.001		4	<0.001	0.184
GHCA	HMDB0240607	NA	Bile acid	-0.05 (-0.13, 0.04)	0.260	0.563		3	0.072	0.046		-0.07 (-0.16, 0.03)	0.164	0.576		3	0.030	0.024		-0.06 (-0.14, 0.02)	0.160	0.532		3	0.043	0.037		0.01 (-0.07, 0.09)	0.801	0.955		3	0.132	0.046
UCA	HMDB0000917	C17644	Bile acid	-0.01 (-0.10, 0.07)	0.767	0.915		5	0.068	0.035		-0.05 (-0.17, 0.07)	0.392	0.859		5	0.002	0.001		-0.02 (-0.10, 0.06)	0.563	0.793		5	0.029	0.015		-0.01 (-0.12, 0.10)	0.844	0.963		5	0.013	0.006
8,11,14-Eicosatrienoic acid	HMDB0002925	C03242	Fatty acid	0.13 (0.05, 0.22)	0.001	0.017		3	0.005	0.705		0.10 (-0.00, 0.20)	0.056	0.345		3	0.125	0.480		0.12 (0.04, 0.21)	0.004	0.047		3	0.014	0.763		0.17 (0.06, 0.28)	0.003	0.035		3	0.013	0.747
Adrenic acid	HMDB0002226	C16527	Fatty acid	0.14 (0.05, 0.22)	0.001	0.017		5	0.004	0.195		0.09 (-0.03, 0.21)	0.153	0.546		3	0.355	0.862		0.11 (0.03, 0.20)	0.010	0.095		3	0.035	0.940		0.18 (0.07, 0.29)	0.001	0.024		3	0.005	0.491
Arachidonic acid	HMDB0001043	C00219	Fatty acid	0.13 (0.05, 0.22)	0.001	0.017		5	0.003	0.154		0.11 (0.02, 0.21)	0.025	0.241		3	0.069	0.571		0.15 (0.07, 0.23)	<0.001	0.011		3	0.002	0.884		0.12 (0.02, 0.22)	0.016	0.106		4	0.021	0.137
DPAn-3	HMDB0006528	C16513	Fatty acid	0.13 (0.05, 0.21)	0.002	0.017		5	0.005	0.197		0.09 (-0.01, 0.20)	0.077	0.450		3	0.201	0.758		0.12 (0.04, 0.21)	0.006	0.066		3	0.010	0.207		0.15 (0.04, 0.25)	0.005	0.048		3	0.020	0.813
DPAn-6	HMDB0001976	NA	Fatty acid	0.16 (0.08, 0.24)	<0.001	0.004		5	<0.001	0.158		0.08 (-0.02, 0.19)	0.104	0.459		3	0.264	0.877		0.14 (0.06, 0.22)	0.001	0.020		5	0.004	0.186		0.16 (0.05, 0.26)	0.003	0.035		3	0.008	0.332
gamma-Linolenic acid	HMDB0003073	C06426	Fatty acid	0.14 (0.06, 0.22)	<0.001	0.017		5	<0.001	0.037		0.13 (0.02, 0.23)	0.018	0.232		3	0.006	0.033		0.14 (0.05, 0.22)	0.001	0.020		3	<0.001	0.021		0.14 (0.04, 0.24)	0.007	0.058		3	0.001	0.016
Heptadecanoic acid	HMDB0002259	NA	Fatty acid	0.16 (0.08, 0.25)	<0.001	0.004		3	<0.001	0.126		0.09 (-0.02, 0.20)	0.101	0.459		3	0.194	0.440		0.15 (0.06, 0.23)	<0.001	0.020		3	0.002	0.176		0.16 (0.05, 0.27)	0.004	0.038		3	0.005	0.146
Methylmalonic acid	HMDB0000202	C02170	Fatty acid	0.13 (0.05, 0.22)	0.001	0.017		3	0.005	0.729		0.18 (0.07, 0.30)	0.002	0.100		3	0.001	0.046		0.15 (0.07, 0.24)	<0.001	0.011		3	0.002	0.530		0.19 (0.08, 0.30)	<0.001	0.020		3	<0.001	0.126
Myristoleic acid	HMDB0002000	C08322	Fatty acid	0.12 (0.03, 0.20)	0.006	0.045		3	0.011	0.238		0.00 (-0.11, 0.12)	0.953	0.990		3	0.889	0.631		0.09 (0.00, 0.17)	0.039	0.229		3	0.098	0.525		0.09 (-0.02, 0.19)	0.118	0.388		3	0.180	0.321
Oleic acid	HMDB0000207	C00712	Fatty acid	0.13 (0.05, 0.21)	0.002	0.023		3	0.009	0.667		0.05 (-0.07, 0.16)	0.435	0.880		3	0.727	0.863		0.11 (0.03, 0.19)	0.010	0.095		3	0.035	0.902		0.13 (0.03, 0.24)	0.016	0.106		3	0.054	0.983
Palmitoleic acid	HMDB0003229	C08362	Fatty acid	0.13 (0.05, 0.21)	0.002	0.023		3	0.005	0.272		0.05 (-0.06, 0.17)	0.370	0.859		3	0.454	0.379		0.10 (0.02, 0.19)	0.015	0.129		3	0.045	0.560		0.13 (0.02, 0.24)	0.020	0.124		3	0.041	0.331
Isocitric acid	HMDB0000193	C00311	Organic acid	0.12 (0.04, 0.20)	0.003	0.028		3	0.012	0.804		0.11 (0.00, 0.21)	0.046	0.320		4	0.007	0.018		0.11 (0.02, 0.19)	0.012	0.109		4	0.026	0.234		0.17 (0.07, 0.27)	0.001	0.024		3	0.002	0.130
Oxoglutaric acid	HMDB0000208	C00026	Organic acid	0.17 (0.09, 0.26)	<0.001	0.002		3	<0.001	0.448		0.19 (0.10, 0.28)	<0.001	0.002		3	<0.001	0.598		0.17 (0.09, 0.26)	<0.001	0.005		3	<0.001	0.699		0.26 (0.17, 0.35)	<0.001	<0.001		3	<0.001	0.503
Petroselinic acid	HMDB0002080	C08363	Organic acid	0.12 (0.04, 0.21)	0.004	0.033		3	0.011	0.408		0.03 (-0.08, 0.15)	0.571	0.893		3	0.802	0.727		0.10 (0.02, 0.19)	0.019	0.144		3	0.060	0.685		0.12 (0.01, 0.23)	0.029	0.152		3	0.074	0.520
Succinic acid	HMDB0000254	C00042	Organic acid	0.13 (0.05, 0.21)	0.002	0.017		4	0.003	0.133		0.14 (0.03, 0.26)	0.012	0.189		4	0.035	0.313		0.15 (0.07, 0.24)	<0.001	0.010		3	0.001	0.514		0.17 (0.07, 0.28)	0.001	0.024		4	0.002	0.101
Formic acid	HMDB0000142	C00058	Short-chain fatty acid	0.05 (-0.03, 0.13)	0.213	0.536		4	0.031	0.025		0.13 (0.00, 0.25)	0.043	0.320		3	0.015	0.039		0.05 (-0.04, 0.14)	0.253	0.650		4	0.018	0.012		0.08 (-0.04, 0.19)	0.187	0.476		4	0.004	0.003
Isocaproic acid	HMDB0000689	NA	Short-chain fatty acid	0.07 (-0.01, 0.15)	0.098	0.373		3	<0.001	<0.001		0.03 (-0.10, 0.16)	0.642	0.895		3	0.068	0.023		0.07 (-0.01, 0.16)	0.100	0.409		3	<0.001	<0.001		0.03 (-0.09, 0.15)	0.616	0.861		3	0.032	0.010
Propanoic acid	HMDB0000237	C00163	Short-chain fatty acid	0.02 (-0.06, 0.10)	0.645	0.853		5	0.003	0.001		0.01 (-0.10, 0.13)	0.828	0.937		4	0.006	0.002		0.03 (-0.05, 0.12)	0.440	0.767		5	0.008	0.004		0.10 (-0.00, 0.20)	0.057	0.245		4	<0.001	0.001
Adjusted for age, education level, personal income, dietary habits, cigarette smoking, alcohol drinking, and total physical activity.

## Sheet: Table I
Table I. Associations between HC and metabolite concentrations
Metabolite	HMDB ID	KEGG ID	Class	All participants (N=644)								Exclude liver cancer cases (N=322)								Exclude participants whose follow-up time < 2 years (N=587)								Exclude participants with seropositive HBsAg or self-reported history of chronic hepatitis and cirrhosis (N=382)
				Linear analysis				Non-linear analysis				Linear analysis				Non-linear analysis				Linear analysis				Non-linear analysis				Linear analysis				Non-linear analysis
				β (95% CI)	P	FDR		Knots	Poverall	Pnon-linaer		β (95% CI)	P	FDR		Knots	Poverall	Pnon-linaer		β (95% CI)	P	FDR		Knots	Poverall	Pnon-linaer		β (95% CI)	P	FDR		Knots	Poverall	Pnon-linaer
Alanine	HMDB0000161	C00041	Amino acid	0.15 (0.07, 0.22)	<0.001	0.006		3	<0.001	0.112		0.12 (0.01, 0.24)	0.030	0.209		3	0.046	0.228		0.16 (0.08, 0.24)	<0.001	0.008		3	<0.001	0.029		0.17 (0.07, 0.27)	0.001	0.037		3	<0.001	0.016
Asparagine	HMDB0000168	C00152	Amino acid	-0.13 (-0.21, -0.05)	0.001	0.023		4	0.003	0.174		-0.18 (-0.28, -0.08)	<0.001	0.027		3	0.002	0.560		-0.15 (-0.23, -0.07)	<0.001	0.016		4	<0.001	0.148		-0.19 (-0.28, -0.10)	<0.001	0.006		3	<0.001	0.155
Aspartic acid	HMDB0000191	C00049	Amino acid	0.12 (0.05, 0.20)	0.002	0.029		3	0.006	0.477		0.11 (-0.00, 0.22)	0.052	0.263		4	0.053	0.140		0.11 (0.03, 0.19)	0.010	0.098		3	0.024	0.402		0.13 (0.03, 0.23)	0.013	0.103		4	0.029	0.234
beta-Alanine	HMDB0000056	C00099	Amino acid	0.18 (0.10, 0.26)	<0.001	<0.001		3	<0.001	0.121		0.17 (0.07, 0.27)	<0.001	0.027		3	<0.001	0.051		0.17 (0.09, 0.24)	<0.001	0.007		3	<0.001	0.085		0.19 (0.09, 0.29)	<0.001	0.018		3	<0.001	0.171
Glutamic acid	HMDB0000148	C00025	Amino acid	0.13 (0.06, 0.21)	<0.001	0.014		4	0.002	0.181		0.17 (0.07, 0.27)	0.001	0.027		4	0.001	0.081		0.13 (0.05, 0.21)	0.001	0.033		3	0.004	0.365		0.15 (0.06, 0.24)	0.002	0.037		4	0.002	0.111
Glycine	HMDB0000123	C00037	Amino acid	-0.15 (-0.23, -0.08)	<0.001	0.006		3	<0.001	0.179		-0.15 (-0.26, -0.03)	0.012	0.110		3	0.005	0.039		-0.15 (-0.23, -0.06)	<0.001	0.019		3	0.001	0.241		-0.13 (-0.24, -0.03)	0.014	0.103		3	0.042	0.600
Pyroglutamic acid	HMDB0000267	C01879	Amino acid	0.13 (0.06, 0.21)	<0.001	0.014		5	0.002	0.176		0.17 (0.07, 0.27)	<0.001	0.027		4	<0.001	0.056		0.13 (0.05, 0.21)	0.002	0.033		3	0.004	0.265		0.15 (0.06, 0.24)	0.001	0.037		3	<0.001	0.051
Tyrosine	HMDB0000158	C00082	Amino acid	0.14 (0.06, 0.22)	<0.001	0.014		3	0.002	0.973		0.05 (-0.04, 0.14)	0.258	0.551		3	0.488	0.691		0.13 (0.05, 0.21)	0.001	0.031		3	0.005	0.938		0.07 (-0.01, 0.15)	0.073	0.278		3	0.198	0.884
4-Hydroxybenzoic acid	HMDB0000500	C00156	Benzoic acid	0.06 (-0.02, 0.14)	0.152	0.363		3	0.008	0.006		-0.00 (-0.11, 0.10)	0.933	0.989		3	0.105	0.034		0.04 (-0.04, 0.12)	0.310	0.519		3	0.009	0.004		0.02 (-0.08, 0.11)	0.722	0.878		3	0.128	0.046
2-Methylbutyroylcarnitine	HMDB0000378	NA	Carnitine	0.15 (0.08, 0.23)	<0.001	0.006		3	<0.001	0.270		0.18 (0.07, 0.28)	0.002	0.030		4	<0.001	0.006		0.16 (0.08, 0.24)	<0.001	0.008		3	<0.001	0.254		0.16 (0.06, 0.25)	0.001	0.037		4	0.002	0.133
Propionylcarnitine	HMDB0000824	C03017	Carnitine	0.09 (0.02, 0.17)	0.016	0.096		3	0.007	0.046		0.06 (-0.04, 0.17)	0.222	0.530		3	0.010	0.005		0.10 (0.02, 0.18)	0.010	0.100		3	0.002	0.015		0.09 (-0.00, 0.19)	0.058	0.249		3	0.011	0.020
10Z-Heptadecenoic acid	HMDB0060038	NA	Fatty acid	0.02 (-0.06, 0.10)	0.553	0.787		3	0.015	0.005		-0.01 (-0.12, 0.11)	0.884	0.984		3	0.119	0.040		0.05 (-0.03, 0.13)	0.244	0.458		3	0.011	0.006		0.01 (-0.10, 0.11)	0.899	0.945		3	0.034	0.009
8,11,14-Eicosatrienoic acid	HMDB0002925	C03242	Fatty acid	0.14 (0.06, 0.21)	<0.001	0.014		3	0.003	0.676		0.17 (0.07, 0.26)	<0.001	0.027		4	0.003	0.301		0.13 (0.05, 0.21)	0.001	0.031		3	0.005	0.977		0.14 (0.03, 0.24)	0.009	0.094		4	0.023	0.261
Isocitric acid	HMDB0000193	C00311	Organic acid	0.12 (0.04, 0.19)	0.003	0.049		3	0.013	0.920		0.08 (-0.02, 0.18)	0.104	0.414		3	0.130	0.230		0.12 (0.04, 0.20)	0.003	0.060		3	0.013	0.914		0.09 (-0.01, 0.18)	0.066	0.273		4	0.132	0.325
Succinic acid	HMDB0000254	C00042	Organic acid	0.13 (0.06, 0.21)	<0.001	0.014		3	0.003	0.696		0.15 (0.05, 0.26)	0.005	0.064		4	0.004	0.060		0.10 (0.02, 0.18)	0.014	0.108		3	0.048	0.781		0.13 (0.03, 0.23)	0.008	0.086		4	0.012	0.147
Adjusted for age, education level, personal income, dietary habits, cigarette smoking, alcohol drinking, and total physical activity.

[truncated: 5 more sheets: Table J, Table K, Table L, Table M, Table N]
