# Supplementary material for: Metabolomic insights into associations between adiposity markers and liver cancer risk: Results from a prospective cohort study and Mendelian randomization analysis
Source: PLoS Med. 2026 Feb 2;23(2):e1004910. doi: 10.1371/journal.pmed.1004910 (PMC12863527; doi:10.1371/journal.pmed.1004910)
Supplement: S3 Appendix — Table A. Information on GWAS summary datasets included in the MR analysis. Table B. Results of univariable MR (continuous outcomes). Table C. Results of univariable MR (categorical outcomes). Table D. Cochran’s Q tests for heterogeneity from IVW and MR-Egger methods. Table E. Results of MR-PRESSO global tests. Table F. Results of outlier-corrected MR analysis. Table G. MR-Egger intercept tests for horizontal pleiotropy. Table H. Results of multivariable MR. (XLSX) [file pmed.1004910.s005.xlsx]

## Sheet: Contents
Metabolomic insights into associations between adiposity markers and liver cancer risk: results from a prospective cohort study and Mendelian randomization analysis
Zhuo-Ying Li1,2, Hong-Lan Li1,2, Jing Wang1,2, Qiu-Ming Shen1,2, Yi-Xin Zou1,2,3, Dan-Ni Yang1,2,4, Yu-Ting Tan1,2, Yong-Bing Xiang1,2,3,4,*
Affiliations:
1. State Key Laboratory of System Medicine for Cancer, Shanghai Cancer Institute, Renji Hospital, Shanghai Jiao Tong University School of Medicine, Shanghai, China
2. Department of Epidemiology, Shanghai Cancer Institute, Shanghai, China
3. School of Public Health, Fudan University, Shanghai, China
4. School of Public Health, Shanghai Jiao Tong University School of Medicine, Shanghai, China
ORCID: Zhuo-Ying Li (0000-0003-4592-7136), Yong-Bing Xiang (0000-0002-3840-9915)
* ybxiang@shsci.org
S3 Appendix
Table A. Information on GWAS summary datasets included in the MR analysis
Table B. Results of univariable MR (continuous outcomes)
Table C. Results of univariable MR (categorical outcomes)
Table D.Cochran's Q tests for heterogeneity from IVW and MR-Egger methods
Table E. Results of MR-PRESSO global tests
Table F. Results of outlier-corrected MR analysis
Table G. MR-Egger intercept tests for horizontal pleiotropy
Table H. Results of multivariable MR

## Sheet: Table A
Table A. Information on GWAS summary datasets included in the MR analysis
Trait	Consortium	Country	Ancestry	Sex	Sample size	Unit	Publication	DOI	Data source
Anthropometric measurements
BMI	GIANT+UKB	Multiple	European	both	806834	SD	Pulit 2019	10.1093/hmg/ddy327	portals.broadinstitute.org/collaboration/giant/index.php/GIANT_consortium_data_files
WHR	GIANT+UKB	Multiple	European	both	697734	SD	Pulit 2019	10.1093/hmg/ddy327	zenodo.org/records/1251813#.XCLJ7vZKhE4
ABSI_w	UKB	UK	European	women	219872	SD	Christakoudi 2021	10.1038/s41598-021-89176-6	www.ebi.ac.uk/gwas/studies/GCST90020024
ABSI_m	UKB	UK	European	men	186825	SD	Christakoudi 2021	10.1038/s41598-021-89176-6	www.ebi.ac.uk/gwas/studies/GCST012231
WC	UKB	UK	European	both	462166	SD	Mitchell 2019	10.5523/bris.pnoat8cxo0u52p6ynfaekeigi	gwas.mrcieu.ac.uk/datasets/ukb-b-9405/
HC	UKB	UK	European	both	462117	SD	Mitchell 2019	10.5523/bris.pnoat8cxo0u52p6ynfaekeigi	gwas.mrcieu.ac.uk/datasets/ukb-b-15590/
Metabolites
Creatine	CLSA	Canada	European	both	8285	SD of log-normalized values	Chen 2023	10.1038/s41588-022-01270-1	www.ebi.ac.uk/gwas/studies/GCST90200323
Glutamine	CLSA	Canada	European	both	8253	SD of log-normalized values	Chen 2023	10.1038/s41588-022-01270-1	www.ebi.ac.uk/gwas/studies/GCST90200419
Pyroglutamic acid	CLSA	Canada	European	both	8247	SD of log-normalized values	Chen 2023	10.1038/s41588-022-01270-1	www.ebi.ac.uk/gwas/studies/GCST90200280
Tyrosine	CLSA	Canada	European	both	8252	SD of log-normalized values	Chen 2023	10.1038/s41588-022-01270-1	www.ebi.ac.uk/gwas/studies/GCST90200427
GCA	CLSA	Canada	European	both	8247	SD of log-normalized values	Chen 2023	10.1038/s41588-022-01270-1	www.ebi.ac.uk/gwas/studies/GCST90200387
GCDCA	CLSA	Canada	European	both	8164	SD of log-normalized values	Chen 2023	10.1038/s41588-022-01270-1	www.ebi.ac.uk/gwas/studies/GCST90200342
GHCA	CLSA	Canada	European	both	7095	SD of log-normalized values	Chen 2023	10.1038/s41588-022-01270-1	www.ebi.ac.uk/gwas/studies/GCST90199935
TCA	CLSA	Canada	European	both	7743	SD of log-normalized values	Chen 2023	10.1038/s41588-022-01270-1	www.ebi.ac.uk/gwas/studies/GCST90200333
TCDCA	CLSA	Canada	European	both	8048	SD of log-normalized values	Chen 2023	10.1038/s41588-022-01270-1	www.ebi.ac.uk/gwas/studies/GCST90200337
Acetylcarnitine	CLSA	Canada	European	both	8262	SD of log-normalized values	Chen 2023	10.1038/s41588-022-01270-1	www.ebi.ac.uk/gwas/studies/GCST90199669
Myristoylcarnitine	CLSA	Canada	European	both	8241	SD of log-normalized values	Chen 2023	10.1038/s41588-022-01270-1	www.ebi.ac.uk/gwas/studies/GCST90199730
Oleylcarnitine	CLSA	Canada	European	both	8260	SD of log-normalized values	Chen 2023	10.1038/s41588-022-01270-1	www.ebi.ac.uk/gwas/studies/GCST90199774
Stearylcarnitine	CLSA	Canada	European	both	8133	SD of log-normalized values	Chen 2023	10.1038/s41588-022-01270-1	www.ebi.ac.uk/gwas/studies/GCST90199743
2-Hydroxy-3-methylbutyric acid	CLSA	Canada	European	both	8208	SD of log-normalized values	Chen 2023	10.1038/s41588-022-01270-1	www.ebi.ac.uk/gwas/studies/GCST90199736
Arachidonic acid	CLSA	Canada	European	both	8272	SD of log-normalized values	Chen 2023	10.1038/s41588-022-01270-1	www.ebi.ac.uk/gwas/studies/GCST90200358
DHA	CLSA	Canada	European	both	8279	SD of log-normalized values	Chen 2023	10.1038/s41588-022-01270-1	www.ebi.ac.uk/gwas/studies/GCST90199651
DPAn-3	CLSA	Canada	European	both	8284	SD of log-normalized values	Chen 2023	10.1038/s41588-022-01270-1	www.ebi.ac.uk/gwas/studies/GCST90199713
2-Hydroxybutyric acid	CLSA	Canada	European	both	8215	SD of log-normalized values	Chen 2023	10.1038/s41588-022-01270-1	www.ebi.ac.uk/gwas/studies/GCST90200032
Malic acid	CLSA	Canada	European	both	8187	SD of log-normalized values	Chen 2023	10.1038/s41588-022-01270-1	www.ebi.ac.uk/gwas/studies/GCST90200398
Oxoglutaric acid	CLSA	Canada	European	both	8212	SD of log-normalized values	Chen 2023	10.1038/s41588-022-01270-1	www.ebi.ac.uk/gwas/studies/GCST90200455
Pyruvic acid	CLSA	Canada	European	both	8259	SD of log-normalized values	Chen 2023	10.1038/s41588-022-01270-1	www.ebi.ac.uk/gwas/studies/GCST90200430
Homovanillic acid	CLSA	Canada	European	both	6320	SD of log-normalized values	Chen 2023	10.1038/s41588-022-01270-1	www.ebi.ac.uk/gwas/studies/GCST90200317
Hydroxyphenyllactic acid	CLSA	Canada	European	both	8259	SD of log-normalized values	Chen 2023	10.1038/s41588-022-01270-1	www.ebi.ac.uk/gwas/studies/GCST90200371
Isocitric acid	FHS	UK	European	both	2076	SD	Rhee 2013	10.1016/j.cmet.2013.06.013	www.cell.com/cell-metabolism/fulltext/S1550-4131(13)00257-X
Propanoic acid	FHS	UK	European	both	2076	SD	Rhee 2013	10.1016/j.cmet.2013.06.013	www.cell.com/cell-metabolism/fulltext/S1550-4131(13)00257-X
Outcome
HCC	FinnGen	Finland	European	both	609 cases + 345,118 controls	OR	Kurki 2023	10.1038/s41586-022-05473-8	console.cloud.google.com/storage/browser/finngen-public-data-r11/summary_stats/
GIANT: Genetic Investigation of ANthropometric Traits; UKB: UK Biobank; CLSA: Canadian Longitudinal Study on Aging; FHS: Framingham Heart Study.

## Sheet: Table B
Table B. Results of univariable MR analysis (continuous outcomes)
Exposure	Outcome	Method	Univariable MR				Steiger filtered				Reverse MR (Outcome→Exposure)
			SNPs	β (95% CI)	P		SNPs	β (95% CI)	P		SNPs	β (95% CI)	P
BMI	Creatine	Inverse variance weighted	528	0.14 (0.06, 0.23)	<0.001		298	0.02 (-0.08, 0.12)	0.727		32	0.01 (-0.01, 0.02)	0.287
BMI	Creatine	MR Egger	528	0.01 (-0.20, 0.23)	0.906		298	0.06 (-0.18, 0.30)	0.609		32	0.01 (-0.01, 0.03)	0.515
BMI	Creatine	Weighted median	528	0.10 (-0.05, 0.26)	0.175		298	0.04 (-0.11, 0.19)	0.615		32	0.02 (0.00, 0.03)	0.04
BMI	Creatine	Weighted mode	528	0.07 (-0.18, 0.31)	0.595		298	0.18 (-0.09, 0.44)	0.2		32	0.02 (-0.01, 0.05)	0.202
BMI	Pyroglutamic acid	Inverse variance weighted	528	-0.06 (-0.15, 0.04)	0.225		301	0.01 (-0.10, 0.12)	0.879		32	0.00 (-0.01, 0.00)	0.266
BMI	Pyroglutamic acid	MR Egger	528	-0.02 (-0.26, 0.21)	0.856		301	0.01 (-0.25, 0.26)	0.967		32	-0.01 (-0.03, 0.00)	0.011
BMI	Pyroglutamic acid	Weighted median	528	-0.00 (-0.17, 0.17)	0.998		301	0.00 (-0.19, 0.20)	0.964		32	-0.01 (-0.01, 0.00)	0.04
BMI	Pyroglutamic acid	Weighted mode	528	-0.04 (-0.31, 0.22)	0.75		301	0.00 (-0.31, 0.32)	0.98		32	-0.01 (-0.01, 0.00)	0.072
BMI	Tyrosine	Inverse variance weighted	528	0.14 (0.04, 0.23)	0.004		280	0.06 (-0.06, 0.17)	0.341		30	0.00 (-0.01, 0.01)	0.649
BMI	Tyrosine	MR Egger	528	0.06 (-0.18, 0.30)	0.605		280	0.21 (-0.05, 0.47)	0.115		30	0.00 (-0.01, 0.02)	0.562
BMI	Tyrosine	Weighted median	528	0.21 (0.04, 0.38)	0.015		280	0.11 (-0.07, 0.30)	0.237		30	0.00 (-0.01, 0.01)	0.708
BMI	Tyrosine	Weighted mode	528	0.25 (-0.05, 0.55)	0.102		280	0.27 (-0.06, 0.60)	0.105		30	0.00 (-0.01, 0.02)	0.571
BMI	GCA	Inverse variance weighted	528	-0.03 (-0.12, 0.06)	0.556		288	-0.01 (-0.12, 0.10)	0.858		39	0.00 (-0.01, 0.01)	0.683
BMI	GCA	MR Egger	528	-0.08 (-0.31, 0.16)	0.526		288	0.01 (-0.25, 0.26)	0.962		39	-0.01 (-0.02, 0.01)	0.309
BMI	GCA	Weighted median	528	-0.03 (-0.18, 0.13)	0.752		288	0.00 (-0.18, 0.18)	0.997		39	0.00 (-0.01, 0.02)	0.493
BMI	GCA	Weighted mode	528	-0.02 (-0.28, 0.24)	0.873		288	0.02 (-0.28, 0.33)	0.878		39	0.01 (-0.01, 0.02)	0.449
BMI	DHA	Inverse variance weighted	528	-0.08 (-0.17, 0.01)	0.067		280	-0.05 (-0.16, 0.06)	0.347		25	0.00 (-0.01, 0.01)	0.849
BMI	DHA	MR Egger	528	-0.01 (-0.24, 0.21)	0.92		280	-0.08 (-0.33, 0.17)	0.545		25	-0.01 (-0.02, 0.01)	0.345
BMI	DHA	Weighted median	528	-0.01 (-0.17, 0.15)	0.929		280	0.01 (-0.18, 0.20)	0.92		25	0.00 (-0.02, 0.01)	0.655
BMI	DHA	Weighted mode	528	-0.01 (-0.27, 0.25)	0.953		280	0.05 (-0.26, 0.36)	0.747		25	-0.01 (-0.03, 0.02)	0.642
BMI	DPAn-3	Inverse variance weighted	528	0.02 (-0.07, 0.11)	0.715		291	-0.02 (-0.13, 0.09)	0.712		29	-0.01 (-0.02, 0.00)	0.014
BMI	DPAn-3	MR Egger	528	0.03 (-0.20, 0.25)	0.814		291	-0.02 (-0.28, 0.23)	0.849		29	0.00 (-0.02, 0.01)	0.699
BMI	DPAn-3	Weighted median	528	-0.01 (-0.18, 0.15)	0.858		291	-0.02 (-0.19, 0.16)	0.844		29	0.00 (-0.02, 0.01)	0.541
BMI	DPAn-3	Weighted mode	528	-0.17 (-0.44, 0.09)	0.196		291	0.01 (-0.28, 0.30)	0.937		29	0.00 (-0.02, 0.02)	0.961
BMI	Arachidonic acid	Inverse variance weighted	528	0.07 (-0.03, 0.16)	0.165		307	0.00 (-0.10, 0.11)	0.944		24	0.00 (-0.01, 0.00)	0.366
BMI	Arachidonic acid	MR Egger	528	0.11 (-0.12, 0.35)	0.351		307	0.01 (-0.24, 0.26)	0.934		24	-0.01 (-0.02, 0.01)	0.289
BMI	Arachidonic acid	Weighted median	528	0.09 (-0.08, 0.25)	0.309		307	0.02 (-0.14, 0.19)	0.771		24	-0.01 (-0.02, 0.00)	0.081
BMI	Arachidonic acid	Weighted mode	528	0.11 (-0.17, 0.40)	0.445		307	0.18 (-0.13, 0.49)	0.266		24	-0.01 (-0.02, 0.00)	0.083
BMI	2-Hydroxybutyric acid	Inverse variance weighted	528	0.18 (0.09, 0.27)	<0.001		298	0.02 (-0.09, 0.13)	0.68		18	-0.01 (-0.03, 0.00)	0.083
BMI	2-Hydroxybutyric acid	MR Egger	528	0.12 (-0.11, 0.35)	0.313		298	0.01 (-0.24, 0.27)	0.937		18	0.00 (-0.02, 0.02)	0.841
BMI	2-Hydroxybutyric acid	Weighted median	528	0.11 (-0.05, 0.27)	0.194		298	-0.01 (-0.20, 0.18)	0.908		18	-0.01 (-0.02, 0.01)	0.503
BMI	2-Hydroxybutyric acid	Weighted mode	528	0.02 (-0.25, 0.30)	0.864		298	-0.01 (-0.29, 0.28)	0.96		18	-0.01 (-0.03, 0.02)	0.646
BMI	Oxoglutaric acid	Inverse variance weighted	528	0.21 (0.12, 0.31)	<0.001		265	0.07 (-0.05, 0.19)	0.255		49	0.00 (-0.01, 0.00)	0.957
BMI	Oxoglutaric acid	MR Egger	528	0.21 (-0.03, 0.45)	0.093		265	0.18 (-0.08, 0.45)	0.171		49	0.00 (-0.01, 0.00)	0.344
BMI	Oxoglutaric acid	Weighted median	528	0.27 (0.10, 0.43)	0.002		265	0.13 (-0.06, 0.31)	0.178		49	0.00 (-0.01, 0.00)	0.165
BMI	Oxoglutaric acid	Weighted mode	528	0.23 (-0.05, 0.51)	0.112		265	0.29 (-0.02, 0.60)	0.064		49	0.00 (-0.01, 0.00)	0.271
BMI	Homovanillic acid	Inverse variance weighted	528	0.01 (-0.10, 0.12)	0.891		241	0.03 (-0.11, 0.16)	0.721		43	0.00 (-0.01, 0.01)	0.964
BMI	Homovanillic acid	MR Egger	528	0.05 (-0.23, 0.33)	0.72		241	0.30 (-0.02, 0.61)	0.064		43	0.00 (-0.01, 0.01)	0.663
BMI	Homovanillic acid	Weighted median	528	0.07 (-0.13, 0.26)	0.518		241	0.11 (-0.14, 0.35)	0.396		43	0.00 (-0.01, 0.01)	0.859
BMI	Homovanillic acid	Weighted mode	528	0.16 (-0.15, 0.47)	0.322		241	0.25 (-0.07, 0.58)	0.126		43	0.00 (-0.01, 0.01)	0.715
WC	Glutamine	Inverse variance weighted	361	-0.21 (-0.33, -0.09)	<0.001		226	-0.15 (-0.29, -0.01)	0.042		24	0.01 (0.01, 0.02)	0.002
WC	Glutamine	MR Egger	361	-0.24 (-0.57, 0.09)	0.16		226	-0.29 (-0.65, 0.07)	0.119		24	0.00 (-0.01, 0.02)	0.759
WC	Glutamine	Weighted median	361	-0.29 (-0.51, -0.08)	0.008		226	-0.21 (-0.44, 0.02)	0.074		24	0.02 (0.01, 0.03)	0.006
WC	Glutamine	Weighted mode	361	-0.28 (-0.72, 0.16)	0.219		226	-0.30 (-0.75, 0.16)	0.198		24	0.02 (0.00, 0.03)	0.039
WC	Creatine	Inverse variance weighted	361	0.19 (0.08, 0.30)	<0.001		234	0.02 (-0.11, 0.15)	0.767		25	0.02 (0.01, 0.03)	0.002
WC	Creatine	MR Egger	361	-0.07 (-0.38, 0.23)	0.632		234	-0.02 (-0.35, 0.31)	0.892		25	0.01 (-0.01, 0.04)	0.284
WC	Creatine	Weighted median	361	0.14 (-0.05, 0.33)	0.158		234	0.06 (-0.13, 0.26)	0.532		25	0.02 (0.01, 0.03)	0.005
WC	Creatine	Weighted mode	361	0.15 (-0.19, 0.50)	0.381		234	0.26 (-0.11, 0.63)	0.163		25	0.03 (0.01, 0.04)	0.002
WC	Pyroglutamic acid	Inverse variance weighted	361	-0.02 (-0.13, 0.10)	0.798		232	0.03 (-0.11, 0.17)	0.64		22	0.00 (-0.01, 0.01)	0.701
WC	Pyroglutamic acid	MR Egger	361	-0.07 (-0.41, 0.27)	0.687		232	-0.08 (-0.43, 0.28)	0.676		22	0.00 (-0.01, 0.01)	0.64
WC	Pyroglutamic acid	Weighted median	361	-0.00 (-0.21, 0.21)	0.972		232	0.00 (-0.23, 0.24)	0.969		22	0.00 (0.00, 0.01)	0.398
WC	Pyroglutamic acid	Weighted mode	361	0.06 (-0.33, 0.46)	0.753		232	0.08 (-0.33, 0.49)	0.707		22	0.00 (0.00, 0.01)	0.449
WC	Tyrosine	Inverse variance weighted	361	0.22 (0.10, 0.35)	<0.001		222	0.09 (-0.06, 0.23)	0.232		24	0.00 (-0.02, 0.01)	0.469
WC	Tyrosine	MR Egger	361	0.17 (-0.18, 0.51)	0.35		222	0.32 (-0.05, 0.68)	0.094		24	0.00 (-0.02, 0.02)	0.827
WC	Tyrosine	Weighted median	361	0.29 (0.07, 0.51)	0.01		222	0.18 (-0.04, 0.39)	0.116		24	-0.01 (-0.02, 0.00)	0.125
WC	Tyrosine	Weighted mode	361	0.35 (-0.06, 0.76)	0.093		222	0.36 (-0.05, 0.77)	0.09		24	-0.01 (-0.03, 0.01)	0.22
WC	GCA	Inverse variance weighted	361	-0.07 (-0.19, 0.05)	0.239		231	0.00 (-0.14, 0.14)	0.987		33	0.00 (-0.01, 0.01)	0.371
WC	GCA	MR Egger	361	-0.11 (-0.46, 0.23)	0.519		231	-0.02 (-0.38, 0.34)	0.918		33	-0.02 (-0.04, 0.00)	0.039
WC	GCA	Weighted median	361	-0.01 (-0.20, 0.19)	0.954		231	0.03 (-0.18, 0.25)	0.749		33	-0.01 (-0.02, 0.01)	0.368
WC	GCA	Weighted mode	361	-0.02 (-0.37, 0.33)	0.911		231	0.07 (-0.32, 0.46)	0.73		33	0.01 (-0.01, 0.04)	0.396
WC	TCA	Inverse variance weighted	361	-0.05 (-0.18, 0.07)	0.4		219	-0.10 (-0.25, 0.04)	0.171		20	0.01 (-0.01, 0.02)	0.304
WC	TCA	MR Egger	361	-0.21 (-0.57, 0.15)	0.251		219	-0.06 (-0.43, 0.32)	0.77		20	0.01 (-0.01, 0.03)	0.549
WC	TCA	Weighted median	361	-0.10 (-0.31, 0.11)	0.362		219	-0.13 (-0.36, 0.10)	0.264		20	0.01 (0.00, 0.02)	0.179
WC	TCA	Weighted mode	361	-0.22 (-0.60, 0.15)	0.25		219	-0.28 (-0.67, 0.10)	0.151		20	0.02 (-0.01, 0.04)	0.158
WC	TCDCA	Inverse variance weighted	361	-0.03 (-0.15, 0.09)	0.591		225	-0.01 (-0.15, 0.13)	0.867		19	0.00 (-0.01, 0.02)	0.836
WC	TCDCA	MR Egger	361	-0.03 (-0.37, 0.31)	0.88		225	0.18 (-0.19, 0.54)	0.348		19	0.01 (-0.02, 0.04)	0.601
WC	TCDCA	Weighted median	361	-0.08 (-0.27, 0.11)	0.426		225	-0.06 (-0.27, 0.16)	0.616		19	-0.01 (-0.02, 0.01)	0.378
WC	TCDCA	Weighted mode	361	-0.05 (-0.41, 0.31)	0.783		225	-0.19 (-0.57, 0.18)	0.315		19	-0.03 (-0.06, 0.01)	0.118
WC	DHA	Inverse variance weighted	361	-0.07 (-0.18, 0.05)	0.256		233	-0.07 (-0.20, 0.07)	0.325		16	0.01 (-0.01, 0.02)	0.205
WC	DHA	MR Egger	361	0.03 (-0.29, 0.34)	0.869		233	-0.14 (-0.49, 0.21)	0.448		16	0.00 (-0.02, 0.03)	0.795
WC	DHA	Weighted median	361	0.01 (-0.20, 0.21)	0.954		233	0.01 (-0.21, 0.22)	0.942		16	0.01 (-0.01, 0.03)	0.266
WC	DHA	Weighted mode	361	0.01 (-0.34, 0.35)	0.959		233	0.08 (-0.30, 0.46)	0.681		16	0.01 (-0.02, 0.04)	0.625
WC	Arachidonic acid	Inverse variance weighted	361	0.07 (-0.05, 0.19)	0.238		237	0.00 (-0.13, 0.14)	0.95		20	0.00 (-0.01, 0.01)	0.901
WC	Arachidonic acid	MR Egger	361	0.14 (-0.19, 0.47)	0.406		237	-0.12 (-0.49, 0.24)	0.512		20	0.01 (-0.01, 0.02)	0.274
WC	Arachidonic acid	Weighted median	361	0.11 (-0.10, 0.31)	0.313		237	0.04 (-0.16, 0.25)	0.688		20	0.00 (-0.01, 0.01)	0.554
WC	Arachidonic acid	Weighted mode	361	0.15 (-0.25, 0.55)	0.461		237	0.17 (-0.26, 0.61)	0.434		20	0.00 (-0.01, 0.02)	0.414
WC	2-Hydroxybutyric acid	Inverse variance weighted	361	0.20 (0.08, 0.32)	<0.001		225	0.14 (-0.01, 0.28)	0.063		11	-0.03 (-0.05, 0.00)	0.044
WC	2-Hydroxybutyric acid	MR Egger	361	0.10 (-0.23, 0.43)	0.555		225	0.14 (-0.23, 0.51)	0.457		11	0.01 (-0.03, 0.04)	0.766
WC	2-Hydroxybutyric acid	Weighted median	361	0.32 (0.13, 0.51)	<0.001		225	0.19 (-0.02, 0.40)	0.083		11	-0.02 (-0.04, 0.00)	0.048
WC	2-Hydroxybutyric acid	Weighted mode	361	0.33 (-0.08, 0.73)	0.117		225	0.42 (-0.01, 0.85)	0.057		11	-0.02 (-0.05, 0.01)	0.19
WC	Oxoglutaric acid	Inverse variance weighted	361	0.31 (0.18, 0.43)	<0.001		223	0.10 (-0.04, 0.24)	0.176		26	0.00 (-0.01, 0.02)	0.429
WC	Oxoglutaric acid	MR Egger	361	0.27 (-0.07, 0.62)	0.121		223	0.35 (-0.02, 0.72)	0.065		26	0.00 (-0.01, 0.02)	0.86
WC	Oxoglutaric acid	Weighted median	361	0.29 (0.08, 0.51)	0.007		223	0.16 (-0.07, 0.39)	0.18		26	0.00 (-0.01, 0.01)	0.736
WC	Oxoglutaric acid	Weighted mode	361	0.20 (-0.13, 0.53)	0.232		223	0.27 (-0.12, 0.65)	0.175		26	-0.01 (-0.02, 0.01)	0.436
WC	Homovanillic acid	Inverse variance weighted	361	0.02 (-0.11, 0.16)	0.754		209	0.03 (-0.13, 0.19)	0.726		27	0.00 (-0.01, 0.02)	0.513
WC	Homovanillic acid	MR Egger	361	0.25 (-0.13, 0.63)	0.195		209	0.42 (-0.02, 0.85)	0.063		27	0.01 (-0.01, 0.03)	0.378
WC	Homovanillic acid	Weighted median	361	0.13 (-0.10, 0.36)	0.262		209	0.13 (-0.12, 0.39)	0.301		27	0.00 (-0.01, 0.01)	0.988
WC	Homovanillic acid	Weighted mode	361	0.21 (-0.20, 0.63)	0.312		209	0.33 (-0.10, 0.75)	0.139		27	0.00 (-0.02, 0.02)	0.981
WC	Hydroxyphenyllactic acid	Inverse variance weighted	361	0.18 (0.07, 0.29)	0.002		227	0.08 (-0.05, 0.21)	0.238		20	-0.02 (-0.03, 0.00)	0.007
WC	Hydroxyphenyllactic acid	MR Egger	361	0.06 (-0.26, 0.38)	0.726		227	0.23 (-0.12, 0.57)	0.201		20	-0.03 (-0.05, -0.01)	0.021
WC	Hydroxyphenyllactic acid	Weighted median	361	0.29 (0.11, 0.47)	0.002		227	0.20 (0.01, 0.39)	0.043		20	-0.02 (-0.03, 0.00)	0.026
WC	Hydroxyphenyllactic acid	Weighted mode	361	0.40 (-0.01, 0.80)	0.054		227	0.45 (0.05, 0.85)	0.03		20	-0.02 (-0.04, 0.00)	0.071
WHR	Glutamine	Inverse variance weighted	345	-0.12 (-0.24, 0.00)	0.054		184	-0.04 (-0.18, 0.11)	0.638		33	0.00 (-0.01, 0.01)	0.65
WHR	Glutamine	MR Egger	345	-0.25 (-0.57, 0.08)	0.145		184	-0.21 (-0.58, 0.17)	0.278		33	0.00 (-0.01, 0.01)	0.648
WHR	Glutamine	Weighted median	345	-0.09 (-0.27, 0.10)	0.353		184	-0.02 (-0.23, 0.20)	0.87		33	0.00 (-0.01, 0.01)	0.766
WHR	Glutamine	Weighted mode	345	-0.11 (-0.48, 0.27)	0.583		184	0.09 (-0.29, 0.47)	0.649		33	0.00 (-0.01, 0.01)	0.881
WHR	Creatine	Inverse variance weighted	345	0.14 (0.02, 0.26)	0.017		184	0.06 (-0.08, 0.19)	0.394		34	0.01 (0.00, 0.02)	0.075
WHR	Creatine	MR Egger	345	0.07 (-0.25, 0.39)	0.667		184	0.24 (-0.10, 0.58)	0.176		34	0.00 (-0.02, 0.02)	0.79
WHR	Creatine	Weighted median	345	0.19 (0.01, 0.36)	0.035		184	0.08 (-0.13, 0.29)	0.43		34	0.00 (-0.01, 0.01)	0.959
WHR	Creatine	Weighted mode	345	0.41 (-0.01, 0.83)	0.058		184	0.44 (0.03, 0.85)	0.038		34	0.00 (-0.02, 0.01)	0.672
WHR	Pyroglutamic acid	Inverse variance weighted	345	-0.03 (-0.15, 0.08)	0.58		191	0.00 (-0.14, 0.15)	0.967		32	0.00 (0.00, 0.01)	0.359
WHR	Pyroglutamic acid	MR Egger	345	-0.03 (-0.35, 0.29)	0.853		191	0.07 (-0.29, 0.43)	0.698		32	0.00 (-0.01, 0.01)	0.887
WHR	Pyroglutamic acid	Weighted median	345	0.05 (-0.14, 0.25)	0.608		191	0.10 (-0.12, 0.31)	0.384		32	0.01 (0.00, 0.01)	0.082
WHR	Pyroglutamic acid	Weighted mode	345	0.10 (-0.29, 0.49)	0.606		191	0.14 (-0.22, 0.50)	0.456		32	0.01 (0.00, 0.01)	0.163
WHR	Tyrosine	Inverse variance weighted	345	0.12 (0.00, 0.24)	0.044		194	0.02 (-0.13, 0.17)	0.786		30	0.00 (-0.01, 0.01)	0.847
WHR	Tyrosine	MR Egger	345	0.04 (-0.28, 0.37)	0.792		194	0.09 (-0.27, 0.46)	0.61		30	0.01 (-0.01, 0.02)	0.383
WHR	Tyrosine	Weighted median	345	0.10 (-0.10, 0.31)	0.315		194	0.09 (-0.13, 0.32)	0.412		30	0.00 (-0.01, 0.01)	0.812
WHR	Tyrosine	Weighted mode	345	0.14 (-0.27, 0.55)	0.512		194	0.20 (-0.20, 0.61)	0.32		30	0.00 (-0.01, 0.01)	0.991
WHR	GHCA	Inverse variance weighted	345	-0.20 (-0.33, -0.08)	0.001		192	-0.13 (-0.28, 0.03)	0.104		24	0.00 (-0.01, 0.01)	0.842
WHR	GHCA	MR Egger	345	-0.17 (-0.51, 0.17)	0.319		192	-0.44 (-0.83, -0.06)	0.026		24	0.00 (-0.01, 0.02)	0.75
WHR	GHCA	Weighted median	345	-0.29 (-0.49, -0.09)	0.004		192	-0.18 (-0.40, 0.03)	0.1		24	0.00 (-0.01, 0.01)	0.86
WHR	GHCA	Weighted mode	345	-0.44 (-0.83, -0.05)	0.029		192	-0.55 (-0.99, -0.11)	0.015		24	0.00 (-0.01, 0.01)	0.819
WHR	Myristoylcarnitine	Inverse variance weighted	345	0.11 (0.00, 0.23)	0.043		215	0.03 (-0.10, 0.16)	0.677		29	-0.01 (-0.02, 0.01)	0.294
WHR	Myristoylcarnitine	MR Egger	345	0.00 (-0.30, 0.31)	0.983		215	-0.08 (-0.42, 0.25)	0.634		29	-0.02 (-0.03, 0.00)	0.049
WHR	Myristoylcarnitine	Weighted median	345	0.09 (-0.08, 0.26)	0.283		215	0.05 (-0.15, 0.24)	0.637		29	-0.02 (-0.03, 0.00)	0.036
WHR	Myristoylcarnitine	Weighted mode	345	0.03 (-0.32, 0.37)	0.877		215	0.07 (-0.33, 0.47)	0.729		29	-0.02 (-0.04, 0.00)	0.076
WHR	Acetylcarnitine	Inverse variance weighted	345	0.06 (-0.05, 0.17)	0.297		189	0.04 (-0.10, 0.18)	0.58		17	0.00 (-0.01, 0.01)	0.708
WHR	Acetylcarnitine	MR Egger	345	0.05 (-0.27, 0.36)	0.77		189	-0.01 (-0.36, 0.34)	0.959		17	0.00 (-0.02, 0.03)	0.845
WHR	Acetylcarnitine	Weighted median	345	0.10 (-0.08, 0.28)	0.294		189	0.06 (-0.14, 0.26)	0.567		17	0.01 (-0.01, 0.02)	0.295
WHR	Acetylcarnitine	Weighted mode	345	0.20 (-0.19, 0.60)	0.315		189	0.11 (-0.32, 0.54)	0.626		17	0.01 (-0.01, 0.02)	0.288
WHR	Stearylcarnitine	Inverse variance weighted	345	-0.02 (-0.13, 0.10)	0.791		207	0.01 (-0.12, 0.15)	0.833		29	0.00 (-0.01, 0.02)	0.476
WHR	Stearylcarnitine	MR Egger	345	-0.26 (-0.57, 0.05)	0.103		207	-0.05 (-0.41, 0.31)	0.798		29	0.00 (-0.02, 0.02)	0.896
WHR	Stearylcarnitine	Weighted median	345	-0.03 (-0.22, 0.15)	0.747		207	0.00 (-0.20, 0.20)	0.979		29	0.00 (-0.01, 0.01)	0.947
WHR	Stearylcarnitine	Weighted mode	345	-0.11 (-0.48, 0.25)	0.534		207	-0.21 (-0.59, 0.18)	0.296		29	0.00 (-0.02, 0.02)	0.801
WHR	Oleylcarnitine	Inverse variance weighted	345	0.01 (-0.11, 0.12)	0.923		208	-0.02 (-0.16, 0.11)	0.722		21	0.00 (-0.01, 0.02)	0.711
WHR	Oleylcarnitine	MR Egger	345	-0.16 (-0.47, 0.15)	0.306		208	-0.25 (-0.60, 0.10)	0.171		21	0.00 (-0.02, 0.03)	0.819
WHR	Oleylcarnitine	Weighted median	345	-0.02 (-0.21, 0.16)	0.8		208	-0.03 (-0.23, 0.17)	0.777		21	-0.01 (-0.03, 0.01)	0.246
WHR	Oleylcarnitine	Weighted mode	345	-0.12 (-0.48, 0.25)	0.537		208	-0.31 (-0.68, 0.05)	0.092		21	-0.01 (-0.03, 0.01)	0.227
WHR	2-Hydroxy-3-methylbutyric acid	Inverse variance weighted	345	0.08 (-0.04, 0.19)	0.188		189	0.05 (-0.09, 0.18)	0.524		36	0.00 (-0.01, 0.00)	0.305
WHR	2-Hydroxy-3-methylbutyric acid	MR Egger	345	-0.12 (-0.43, 0.19)	0.447		189	0.02 (-0.33, 0.37)	0.901		36	-0.01 (-0.02, 0.00)	0.143
WHR	2-Hydroxy-3-methylbutyric acid	Weighted median	345	0.09 (-0.10, 0.28)	0.375		189	0.07 (-0.15, 0.28)	0.543		36	0.00 (-0.01, 0.00)	0.281
WHR	2-Hydroxy-3-methylbutyric acid	Weighted mode	345	0.06 (-0.31, 0.42)	0.76		189	0.04 (-0.36, 0.44)	0.843		36	0.00 (-0.01, 0.01)	0.424
WHR	DHA	Inverse variance weighted	345	0.00 (-0.11, 0.11)	0.936		201	0.01 (-0.13, 0.14)	0.899		25	0.00 (-0.01, 0.01)	0.473
WHR	DHA	MR Egger	345	0.09 (-0.21, 0.39)	0.542		201	0.04 (-0.3, 0.38)	0.826		25	-0.01 (-0.02, 0.01)	0.515
WHR	DHA	Weighted median	345	0.07 (-0.11, 0.25)	0.428		201	0.07 (-0.13, 0.28)	0.481		25	0.00 (-0.01, 0.02)	0.549
WHR	DHA	Weighted mode	345	0.11 (-0.23, 0.45)	0.54		201	0.19 (-0.17, 0.54)	0.312		25	0.00 (-0.03, 0.03)	0.889
WHR	DPAn-3	Inverse variance weighted	345	0.08 (-0.03, 0.19)	0.157		203	0.04 (-0.09, 0.18)	0.521		30	0.01 (0.00, 0.02)	0.181
WHR	DPAn-3	MR Egger	345	0.15 (-0.15, 0.45)	0.322		203	0.06 (-0.28, 0.40)	0.737		30	0.00 (-0.02, 0.01)	0.751
WHR	DPAn-3	Weighted median	345	0.13 (-0.05, 0.32)	0.158		203	0.10 (-0.10, 0.30)	0.333		30	0.01 (0.00, 0.03)	0.091
WHR	DPAn-3	Weighted mode	345	0.09 (-0.25, 0.43)	0.593		203	0.15 (-0.20, 0.50)	0.407		30	0.02 (0.00, 0.04)	0.108
WHR	Arachidonic acid	Inverse variance weighted	345	0.12 (0.00, 0.23)	0.042		188	0.04 (-0.10, 0.18)	0.585		24	0.00 (-0.01, 0.01)	0.47
WHR	Arachidonic acid	MR Egger	345	0.18 (-0.13, 0.50)	0.249		188	0.24 (-0.11, 0.60)	0.185		24	0.01 (-0.01, 0.03)	0.235
WHR	Arachidonic acid	Weighted median	345	0.14 (-0.06, 0.34)	0.179		188	0.10 (-0.12, 0.32)	0.38		24	0.01 (0.00, 0.02)	0.249
WHR	Arachidonic acid	Weighted mode	345	0.12 (-0.24, 0.48)	0.516		188	0.10 (-0.29, 0.49)	0.604		24	0.01 (0.00, 0.02)	0.231
WHR	2-Hydroxybutyric acid	Inverse variance weighted	345	0.22 (0.11, 0.34)	<0.001		192	0.07 (-0.08, 0.21)	0.351		19	-0.01 (-0.02, 0.00)	0.282
WHR	2-Hydroxybutyric acid	MR Egger	345	0.32 (0.00, 0.64)	0.048		192	0.27 (-0.10, 0.64)	0.156		19	0.00 (-0.02, 0.01)	0.787
WHR	2-Hydroxybutyric acid	Weighted median	345	0.24 (0.05, 0.43)	0.014		192	0.06 (-0.14, 0.27)	0.557		19	-0.01 (-0.03, 0.00)	0.104
WHR	2-Hydroxybutyric acid	Weighted mode	345	0.14 (-0.30, 0.58)	0.537		192	-0.18 (-0.65, 0.29)	0.457		19	-0.01 (-0.04, 0.01)	0.178
WHR	Oxoglutaric acid	Inverse variance weighted	345	0.07 (-0.05, 0.19)	0.237		185	0.05 (-0.10, 0.19)	0.508		49	0.00 (-0.01, 0.01)	0.886
WHR	Oxoglutaric acid	MR Egger	345	0.06 (-0.25, 0.38)	0.704		185	-0.01 (-0.37, 0.36)	0.973		49	0.00 (-0.01, 0.01)	0.951
WHR	Oxoglutaric acid	Weighted median	345	0.13 (-0.06, 0.32)	0.176		185	0.10 (-0.12, 0.32)	0.365		49	0.00 (-0.01, 0.00)	0.144
WHR	Oxoglutaric acid	Weighted mode	345	0.14 (-0.29, 0.56)	0.523		185	0.22 (-0.23, 0.68)	0.336		49	0.00 (-0.01, 0.00)	0.156
WHR	Pyruvic acid	Inverse variance weighted	345	0.15 (0.03, 0.27)	0.015		185	0.09 (-0.06, 0.23)	0.231		26	0.00 (-0.01, 0.00)	0.396
WHR	Pyruvic acid	MR Egger	345	-0.02 (-0.35, 0.32)	0.917		185	0.03 (-0.33, 0.39)	0.855		26	-0.01 (-0.02, 0.00)	0.25
WHR	Pyruvic acid	Weighted median	345	0.12 (-0.07, 0.32)	0.22		185	0.09 (-0.13, 0.32)	0.409		26	0.00 (-0.02, 0.01)	0.548
WHR	Pyruvic acid	Weighted mode	345	0.24 (-0.11, 0.59)	0.177		185	0.12 (-0.27, 0.51)	0.552		26	0.00 (-0.02, 0.01)	0.58
WHR	Malic acid	Inverse variance weighted	345	0.03 (-0.09, 0.14)	0.658		187	0.02 (-0.12, 0.16)	0.783		29	-0.01 (-0.02, 0.00)	0.138
WHR	Malic acid	MR Egger	345	0.08 (-0.22, 0.39)	0.595		187	0.03 (-0.31, 0.38)	0.854		29	-0.01 (-0.02, 0.00)	0.163
WHR	Malic acid	Weighted median	345	0.07 (-0.13, 0.26)	0.502		187	0.05 (-0.16, 0.25)	0.644		29	0.00 (-0.01, 0.01)	0.91
WHR	Malic acid	Weighted mode	345	0.02 (-0.32, 0.35)	0.926		187	0.08 (-0.26, 0.42)	0.659		29	0.00 (-0.02, 0.01)	0.636
WHR	Hydroxyphenyllactic acid	Inverse variance weighted	345	0.11 (0.00, 0.22)	0.042		198	0.05 (-0.09, 0.18)	0.499		31	-0.01 (-0.02, 0.00)	0.039
WHR	Hydroxyphenyllactic acid	MR Egger	345	-0.03 (-0.33, 0.27)	0.843		198	0.09 (-0.25, 0.43)	0.602		31	-0.01 (-0.02, 0.01)	0.24
WHR	Hydroxyphenyllactic acid	Weighted median	345	0.06 (-0.12, 0.23)	0.535		198	-0.03 (-0.23, 0.17)	0.795		31	-0.01 (-0.02, 0.01)	0.314
WHR	Hydroxyphenyllactic acid	Weighted mode	345	-0.09 (-0.47, 0.29)	0.656		198	-0.12 (-0.55, 0.30)	0.571		31	-0.01 (-0.02, 0.01)	0.285
ABSI_m	Pyroglutamic acid	Inverse variance weighted	58	-0.04 (-0.24, 0.16)	0.683		44	0.00 (-0.23, 0.23)	0.997		11	0.01 (-0.01, 0.02)	0.296
ABSI_m	Pyroglutamic acid	MR Egger	58	0.30 (-0.54, 1.15)	0.486		44	0.17 (-0.71, 1.06)	0.704		11	0.01 (-0.01, 0.03)	0.336
ABSI_m	Pyroglutamic acid	Weighted median	58	0.06 (-0.23, 0.35)	0.701		44	0.05 (-0.25, 0.35)	0.733		11	0.01 (0.00, 0.03)	0.046
ABSI_m	Pyroglutamic acid	Weighted mode	58	0.13 (-0.54, 0.79)	0.71		44	0.16 (-0.5, 0.83)	0.63		11	0.01 (0.00, 0.03)	0.082
ABSI_m	GHCA	Inverse variance weighted	58	-0.12 (-0.33, 0.09)	0.276		45	-0.01 (-0.25, 0.24)	0.965		12	0.00 (-0.02, 0.03)	0.735
ABSI_m	GHCA	MR Egger	58	-0.33 (-1.23, 0.57)	0.473		45	-0.05 (-1.02, 0.92)	0.924		12	-0.02 (-0.06, 0.03)	0.521
ABSI_m	GHCA	Weighted median	58	-0.01 (-0.32, 0.30)	0.961		45	0.05 (-0.29, 0.38)	0.79		12	0.01 (-0.02, 0.03)	0.715
ABSI_m	GHCA	Weighted mode	58	0.13 (-0.57, 0.84)	0.715		45	0.14 (-0.49, 0.77)	0.663		12	0.01 (-0.04, 0.05)	0.767
ABSI_m	DPAn-3	Inverse variance weighted	58	-0.01 (-0.20, 0.18)	0.894		52	-0.07 (-0.27, 0.13)	0.466		15	0.02 (-0.01, 0.05)	0.294
ABSI_m	DPAn-3	MR Egger	58	-0.15 (-0.96, 0.65)	0.708		52	-0.18 (-1.01, 0.65)	0.667		15	0.03 (-0.03, 0.09)	0.391
ABSI_m	DPAn-3	Weighted median	58	-0.05 (-0.33, 0.23)	0.731		52	-0.05 (-0.33, 0.22)	0.701		15	0.04 (0.01, 0.07)	0.017
ABSI_m	DPAn-3	Weighted mode	58	-0.02 (-0.62, 0.58)	0.947		52	-0.03 (-0.63, 0.57)	0.923		15	0.04 (0.00, 0.08)	0.05
ABSI_m	Arachidonic acid	Inverse variance weighted	58	0.07 (-0.13, 0.27)	0.495		49	-0.01 (-0.23, 0.20)	0.895		14	0.01 (-0.01, 0.02)	0.544
ABSI_m	Arachidonic acid	MR Egger	58	0.01 (-0.83, 0.86)	0.975		49	-0.17 (-1.02, 0.67)	0.69		14	0.03 (0.01, 0.06)	0.037
ABSI_m	Arachidonic acid	Weighted median	58	-0.01 (-0.31, 0.28)	0.928		49	-0.03 (-0.33, 0.26)	0.821		14	0.01 (-0.01, 0.03)	0.198
ABSI_m	Arachidonic acid	Weighted mode	58	-0.07 (-0.62, 0.48)	0.808		49	-0.08 (-0.60, 0.44)	0.762		14	0.02 (0.00, 0.04)	0.159
ABSI_m	Oxoglutaric acid	Inverse variance weighted	58	0.02 (-0.18, 0.22)	0.837		51	-0.05 (-0.26, 0.16)	0.657		15	0.00 (-0.03, 0.02)	0.735
ABSI_m	Oxoglutaric acid	MR Egger	58	-0.53 (-1.37, 0.32)	0.226		51	-0.30 (-1.17, 0.58)	0.513		15	0.03 (-0.03, 0.09)	0.361
ABSI_m	Oxoglutaric acid	Weighted median	58	0.08 (-0.20, 0.35)	0.592		51	0.06 (-0.23, 0.35)	0.678		15	0.00 (-0.03, 0.02)	0.769
ABSI_m	Oxoglutaric acid	Weighted mode	58	0.15 (-0.48, 0.77)	0.652		51	0.15 (-0.48, 0.78)	0.646		15	0.00 (-0.04, 0.03)	0.826
ABSI_w	Pyroglutamic acid	Inverse variance weighted	175	-0.01 (-0.11, 0.10)	0.873		147	-0.05 (-0.15, 0.06)	0.391		11	0.01 (-0.01, 0.04)	0.231
ABSI_w	Pyroglutamic acid	MR Egger	175	0.06 (-0.20, 0.32)	0.643		147	0.04 (-0.21, 0.30)	0.748		11	0.03 (0.01, 0.06)	0.04
ABSI_w	Pyroglutamic acid	Weighted median	175	0.07 (-0.09, 0.23)	0.392		147	0.05 (-0.12, 0.21)	0.59		11	0.02 (0.01, 0.04)	<0.001
ABSI_w	Pyroglutamic acid	Weighted mode	175	0.11 (-0.18, 0.40)	0.448		147	0.14 (-0.17, 0.46)	0.374		11	0.02 (0.01, 0.04)	0.006
ABSI_w	GHCA	Inverse variance weighted	175	-0.05 (-0.16, 0.06)	0.35		138	-0.08 (-0.19, 0.03)	0.161		12	0.00 (-0.02, 0.03)	0.737
ABSI_w	GHCA	MR Egger	175	-0.07 (-0.34, 0.20)	0.631		138	-0.15 (-0.42, 0.12)	0.28		12	0.02 (-0.03, 0.06)	0.5
ABSI_w	GHCA	Weighted median	175	-0.08 (-0.25, 0.09)	0.35		138	-0.11 (-0.28, 0.05)	0.186		12	0.02 (-0.01, 0.04)	0.195
ABSI_w	GHCA	Weighted mode	175	-0.34 (-0.76, 0.08)	0.117		138	-0.45 (-0.90, 0.01)	0.055		12	0.02 (-0.02, 0.06)	0.32
ABSI_w	DPAn-3	Inverse variance weighted	175	0.10 (0.01, 0.20)	0.032		155	0.06 (-0.03, 0.16)	0.203		15	0.02 (-0.01, 0.04)	0.237
ABSI_w	DPAn-3	MR Egger	175	0.21 (-0.02, 0.44)	0.081		155	0.13 (-0.11, 0.36)	0.287		15	0.02 (-0.04, 0.07)	0.597
ABSI_w	DPAn-3	Weighted median	175	0.15 (-0.00, 0.30)	0.05		155	0.14 (-0.01, 0.28)	0.07		15	0.00 (-0.03, 0.03)	0.853
ABSI_w	DPAn-3	Weighted mode	175	0.16 (-0.09, 0.41)	0.22		155	0.19 (-0.08, 0.45)	0.168		15	-0.02 (-0.10, 0.05)	0.567
ABSI_w	Arachidonic acid	Inverse variance weighted	175	0.15 (0.05, 0.24)	0.002		151	0.10 (0.00, 0.20)	0.06		14	0.02 (0.00, 0.05)	0.042
ABSI_w	Arachidonic acid	MR Egger	175	0.28 (0.05, 0.52)	0.02		151	0.23 (-0.01, 0.47)	0.06		14	0.05 (0.01, 0.10)	0.02
ABSI_w	Arachidonic acid	Weighted median	175	0.12 (-0.03, 0.28)	0.122		151	0.12 (-0.04, 0.27)	0.14		14	0.03 (0.01, 0.05)	<0.001
ABSI_w	Arachidonic acid	Weighted mode	175	0.13 (-0.13, 0.39)	0.319		151	0.09 (-0.15, 0.34)	0.464		14	0.03 (0.01, 0.05)	0.006
ABSI_w	Oxoglutaric acid	Inverse variance weighted	175	-0.03 (-0.13, 0.07)	0.583		147	-0.06 (-0.17, 0.04)	0.225		15	-0.01 (-0.03, 0.01)	0.573
ABSI_w	Oxoglutaric acid	MR Egger	175	-0.06 (-0.30, 0.18)	0.625		147	-0.07 (-0.32, 0.18)	0.566		15	0.03 (-0.02, 0.08)	0.239
ABSI_w	Oxoglutaric acid	Weighted median	175	0.01 (-0.14, 0.17)	0.85		147	0.01 (-0.15, 0.17)	0.888		15	0.00 (-0.02, 0.03)	0.809
ABSI_w	Oxoglutaric acid	Weighted mode	175	0.04 (-0.26, 0.34)	0.796		147	0.09 (-0.21, 0.38)	0.556		15	0.02 (-0.01, 0.05)	0.292
HC	Pyroglutamic acid	Inverse variance weighted	408	-0.08 (-0.18, 0.02)	0.099		267	-0.05 (-0.16, 0.06)	0.353		21	0.00 (-0.01, 0.01)	0.735
HC	Pyroglutamic acid	MR Egger	408	-0.14 (-0.40, 0.13)	0.309		267	-0.16 (-0.43, 0.12)	0.27		21	-0.02 (-0.03, 0.00)	0.015
HC	Pyroglutamic acid	Weighted median	408	-0.08 (-0.24, 0.08)	0.334		267	-0.07 (-0.25, 0.10)	0.394		21	0.00 (-0.01, 0.00)	0.353
HC	Pyroglutamic acid	Weighted mode	408	-0.15 (-0.45, 0.14)	0.316		267	-0.04 (-0.36, 0.28)	0.793		21	0.00 (-0.01, 0.00)	0.422
HC	Tyrosine	Inverse variance weighted	408	0.13 (0.03, 0.23)	0.014		252	0.09 (-0.02, 0.20)	0.111		24	0.00 (-0.02, 0.01)	0.488
HC	Tyrosine	MR Egger	408	0.17 (-0.10, 0.44)	0.206		252	0.22 (-0.06, 0.50)	0.129		24	-0.01 (-0.03, 0.01)	0.563
HC	Tyrosine	Weighted median	408	0.20 (0.04, 0.35)	0.013		252	0.14 (-0.03, 0.31)	0.096		24	-0.01 (-0.03, 0.00)	0.097
HC	Tyrosine	Weighted mode	408	0.26 (-0.07, 0.59)	0.13		252	0.33 (-0.02, 0.67)	0.067		24	-0.01 (-0.03, 0.00)	0.161

## Sheet: Table C
Table C. Results of univariable MR analysis (categorical outcomes)
Exposure	Outcome	Method	Univariable MR				Steiger filtered				Reverse MR (Outcome→Exposure)
			SNPs	OR (95% CI)	P		SNPs	OR (95% CI)	P		SNPs	OR (95% CI)	P
Creatine	HCC	Inverse variance weighted	32	0.97 (0.83, 1.13)	0.718		32	0.97 (0.83, 1.13)	0.718		15	1.00 (0.98, 1.03)	0.919
Creatine	HCC	MR Egger	32	0.97 (0.80, 1.18)	0.751		32	0.97 (0.80, 1.18)	0.751		15	1.02 (0.98, 1.07)	0.346
Creatine	HCC	Weighted median	32	0.97 (0.79, 1.18)	0.733		32	0.97 (0.79, 1.18)	0.724		15	0.99 (0.96, 1.02)	0.475
Creatine	HCC	Weighted mode	32	0.99 (0.84, 1.16)	0.881		32	0.99 (0.84, 1.16)	0.882		15	0.99 (0.95, 1.02)	0.405
Pyroglutamic acid	HCC	Inverse variance weighted	31	0.87 (0.72, 1.05)	0.147		31	0.87 (0.72, 1.05)	0.147		15	0.97 (0.95, 1.00)	0.048
Pyroglutamic acid	HCC	MR Egger	31	0.95 (0.72, 1.26)	0.738		31	0.95 (0.72, 1.26)	0.738		15	0.96 (0.92, 1.01)	0.174
Pyroglutamic acid	HCC	Weighted median	31	0.84 (0.65, 1.08)	0.182		31	0.84 (0.65, 1.08)	0.174		15	0.97 (0.94, 1.01)	0.107
Pyroglutamic acid	HCC	Weighted mode	31	0.85 (0.66, 1.08)	0.192		31	0.85 (0.67, 1.07)	0.174		15	0.97 (0.93, 1.02)	0.223
Tyrosine	HCC	Inverse variance weighted	28	0.93 (0.77, 1.12)	0.452		28	0.93 (0.77, 1.12)	0.452		15	1.02 (0.99, 1.05)	0.215
Tyrosine	HCC	MR Egger	28	1.01 (0.79, 1.29)	0.931		28	1.01 (0.79, 1.29)	0.931		15	1.01 (0.96, 1.07)	0.636
Tyrosine	HCC	Weighted median	28	1.09 (0.81, 1.45)	0.575		28	1.09 (0.81, 1.45)	0.576		15	1.04 (1.00, 1.07)	0.048
Tyrosine	HCC	Weighted mode	28	1.08 (0.84, 1.38)	0.564		28	1.08 (0.83, 1.39)	0.579		15	1.04 (1.00, 1.08)	0.085
GCA	HCC	Inverse variance weighted	37	0.97 (0.79, 1.21)	0.816		37	0.97 (0.79, 1.21)	0.816		15	1.02 (1.00, 1.05)	0.104
GCA	HCC	MR Egger	37	1.28 (0.90, 1.82)	0.174		37	1.28 (0.90, 1.82)	0.174		15	1.03 (0.98, 1.09)	0.23
GCA	HCC	Weighted median	37	1.04 (0.77, 1.41)	0.779		37	1.04 (0.77, 1.41)	0.781		15	1.02 (0.99, 1.06)	0.197
GCA	HCC	Weighted mode	37	1.04 (0.73, 1.50)	0.816		37	1.04 (0.74, 1.48)	0.81		15	1.04 (0.99, 1.08)	0.131
DHA	HCC	Inverse variance weighted	20	1.10 (0.74, 1.62)	0.649		20	1.10 (0.74, 1.62)	0.649		15	1.00 (0.98, 1.03)	0.895
DHA	HCC	MR Egger	20	0.96 (0.51, 1.78)	0.887		20	0.96 (0.51, 1.78)	0.887		15	0.97 (0.93, 1.02)	0.279
DHA	HCC	Weighted median	20	1.32 (0.76, 2.29)	0.32		20	1.32 (0.76, 2.30)	0.323		15	0.99 (0.96, 1.03)	0.72
DHA	HCC	Weighted mode	20	1.34 (0.81, 2.22)	0.269		20	1.34 (0.82, 2.18)	0.253		15	1.00 (0.95, 1.04)	0.939
DPAn-3	HCC	Inverse variance weighted	28	1.08 (0.80, 1.47)	0.611		28	1.08 (0.80, 1.47)	0.611		15	1.01 (0.98, 1.04)	0.719
DPAn-3	HCC	MR Egger	28	1.12 (0.71, 1.76)	0.638		28	1.12 (0.71, 1.76)	0.638		15	0.98 (0.92, 1.04)	0.454
DPAn-3	HCC	Weighted median	28	0.94 (0.62, 1.43)	0.788		28	0.94 (0.62, 1.43)	0.787		15	1.03 (0.99, 1.06)	0.15
DPAn-3	HCC	Weighted mode	28	1.02 (0.66, 1.59)	0.917		28	1.02 (0.65, 1.62)	0.921		15	1.04 (0.99, 1.09)	0.109
Arachidonic acid	HCC	Inverse variance weighted	21	0.90 (0.72, 1.12)	0.336		21	0.90 (0.72, 1.12)	0.336		15	0.98 (0.95, 1.01)	0.255
Arachidonic acid	HCC	MR Egger	21	0.93 (0.66, 1.31)	0.68		21	0.93 (0.66, 1.31)	0.68		15	0.96 (0.91, 1.02)	0.248
Arachidonic acid	HCC	Weighted median	21	1.19 (0.89, 1.58)	0.249		21	1.19 (0.88, 1.60)	0.262		15	0.98 (0.95, 1.02)	0.364
Arachidonic acid	HCC	Weighted mode	21	1.17 (0.88, 1.55)	0.299		21	1.17 (0.87, 1.56)	0.316		15	0.99 (0.93, 1.05)	0.642
2-Hydroxybutyric acid	HCC	Inverse variance weighted	18	1.26 (0.92, 1.74)	0.156		18	1.26 (0.92, 1.74)	0.156		15	1.01 (0.98, 1.04)	0.573
2-Hydroxybutyric acid	HCC	MR Egger	18	1.03 (0.66, 1.60)	0.91		18	1.03 (0.66, 1.60)	0.91		15	1.02 (0.97, 1.08)	0.424
2-Hydroxybutyric acid	HCC	Weighted median	18	1.14 (0.71, 1.84)	0.589		18	1.14 (0.73, 1.77)	0.559		15	1.00 (0.96, 1.03)	0.871
2-Hydroxybutyric acid	HCC	Weighted mode	18	1.15 (0.74, 1.79)	0.546		18	1.15 (0.75, 1.77)	0.533		15	0.99 (0.95, 1.04)	0.781
Oxoglutaric acid	HCC	Inverse variance weighted	43	0.98 (0.88, 1.08)	0.648		43	0.98 (0.88, 1.08)	0.648		15	1.02 (0.99, 1.05)	0.269
Oxoglutaric acid	HCC	MR Egger	43	0.97 (0.86, 1.08)	0.551		43	0.97 (0.86, 1.08)	0.551		15	1.06 (1.01, 1.11)	0.049
Oxoglutaric acid	HCC	Weighted median	43	0.98 (0.85, 1.14)	0.832		43	0.98 (0.86, 1.13)	0.825		15	1.01 (0.98, 1.05)	0.492
Oxoglutaric acid	HCC	Weighted mode	43	0.98 (0.87, 1.11)	0.744		43	0.98 (0.86, 1.11)	0.748		15	1.01 (0.96, 1.05)	0.746
Isocitric acid	HCC	Inverse variance weighted	4	0.99 (0.72, 1.36)	0.95		4	0.99 (0.72, 1.36)	0.95
Isocitric acid	HCC	MR Egger	4	1.18 (0.45, 3.08)	0.774		4	1.18 (0.45, 3.08)	0.774
Isocitric acid	HCC	Weighted median	4	1.01 (0.70, 1.47)	0.943		4	1.01 (0.69, 1.48)	0.944
Isocitric acid	HCC	Weighted mode	4	1.02 (0.65, 1.60)	0.934		4	1.02 (0.67, 1.55)	0.93
Homovanillic acid	HCC	Inverse variance weighted	40	0.90 (0.80, 1.02)	0.107		40	0.90 (0.80, 1.02)	0.107		15	0.99 (0.96, 1.02)	0.449
Homovanillic acid	HCC	MR Egger	40	0.97 (0.84, 1.11)	0.631		40	0.97 (0.84, 1.11)	0.631		15	1.02 (0.96, 1.08)	0.573
Homovanillic acid	HCC	Weighted median	40	0.99 (0.85, 1.16)	0.906		40	0.99 (0.84, 1.16)	0.908		15	0.99 (0.95, 1.03)	0.582
Homovanillic acid	HCC	Weighted mode	40	0.97 (0.84, 1.11)	0.639		40	0.97 (0.83, 1.12)	0.666		15	0.98 (0.93, 1.04)	0.595
Glutamine	HCC	Inverse variance weighted	32	0.96 (0.75, 1.23)	0.747		32	0.96 (0.75, 1.23)	0.747		15	1.00 (0.97, 1.03)	0.935
Glutamine	HCC	MR Egger	32	1.08 (0.74, 1.58)	0.682		32	1.08 (0.74, 1.58)	0.682		15	0.96 (0.91, 1.01)	0.115
Glutamine	HCC	Weighted median	32	0.94 (0.66, 1.33)	0.722		32	0.94 (0.65, 1.35)	0.73		15	1.01 (0.97, 1.04)	0.692
Glutamine	HCC	Weighted mode	32	0.98 (0.67, 1.44)	0.924		32	0.98 (0.65, 1.49)	0.931		15	1.01 (0.97, 1.06)	0.567
TCA	HCC	Inverse variance weighted	29	0.95 (0.74, 1.23)	0.711		29	0.95 (0.74, 1.23)	0.711		15	1.02 (1.00, 1.05)	0.081
TCA	HCC	MR Egger	29	1.02 (0.70, 1.48)	0.91		29	1.02 (0.70, 1.48)	0.91		15	1.01 (0.96, 1.07)	0.599
TCA	HCC	Weighted median	29	1.09 (0.77, 1.55)	0.612		29	1.09 (0.77, 1.56)	0.616		15	1.03 (0.99, 1.07)	0.202
TCA	HCC	Weighted mode	29	1.04 (0.71, 1.51)	0.848		29	1.04 (0.70, 1.54)	0.856		15	1.03 (0.98, 1.09)	0.258
TCDCA	HCC	Inverse variance weighted	25	1.04 (0.82, 1.33)	0.731		25	1.04 (0.82, 1.33)	0.731		15	1.04 (1.01, 1.06)	0.006
TCDCA	HCC	MR Egger	25	1.14 (0.82, 1.58)	0.456		25	1.14 (0.82, 1.58)	0.456		15	1.05 (1.00, 1.11)	0.066
TCDCA	HCC	Weighted median	25	1.20 (0.82, 1.75)	0.338		25	1.20 (0.83, 1.75)	0.331		15	1.05 (1.02, 1.09)	0.005
TCDCA	HCC	Weighted mode	25	1.22 (0.86, 1.72)	0.282		25	1.22 (0.88, 1.68)	0.246		15	1.05 (1.01, 1.10)	0.03
Hydroxyphenyllactic acid	HCC	Inverse variance weighted	28	1.12 (0.84, 1.50)	0.432		28	1.12 (0.84, 1.50)	0.432		15	0.99 (0.97, 1.02)	0.643
Hydroxyphenyllactic acid	HCC	MR Egger	28	1.42 (0.90, 2.25)	0.142		28	1.42 (0.90, 2.25)	0.142		15	0.99 (0.94, 1.03)	0.546
Hydroxyphenyllactic acid	HCC	Weighted median	28	1.05 (0.70, 1.58)	0.801		28	1.05 (0.70, 1.58)	0.801		15	0.99 (0.96, 1.02)	0.623
Hydroxyphenyllactic acid	HCC	Weighted mode	28	0.96 (0.59, 1.55)	0.855		28	0.96 (0.59, 1.55)	0.855		15	0.99 (0.95, 1.03)	0.702
GHCA	HCC	Inverse variance weighted	23	0.92 (0.69, 1.23)	0.572		23	0.92 (0.69, 1.23)	0.572		15	1.02 (0.99, 1.04)	0.231
GHCA	HCC	MR Egger	23	0.94 (0.61, 1.45)	0.773		23	0.94 (0.61, 1.45)	0.773		15	1.02 (0.97, 1.08)	0.388
GHCA	HCC	Weighted median	23	0.94 (0.63, 1.42)	0.78		23	0.94 (0.65, 1.37)	0.759		15	1.01 (0.97, 1.04)	0.693
GHCA	HCC	Weighted mode	23	0.92 (0.55, 1.53)	0.753		23	0.92 (0.55, 1.54)	0.754		15	1.00 (0.95, 1.06)	0.931
Myristoylcarnitine	HCC	Inverse variance weighted	24	0.94 (0.58, 1.50)	0.782		24	0.94 (0.58, 1.50)	0.782		15	1.00 (0.98, 1.03)	0.756
Myristoylcarnitine	HCC	MR Egger	24	0.60 (0.25, 1.46)	0.274		24	0.60 (0.25, 1.46)	0.274		15	0.99 (0.94, 1.03)	0.577
Myristoylcarnitine	HCC	Weighted median	24	1.02 (0.60, 1.74)	0.944		24	1.02 (0.57, 1.81)	0.948		15	1.00 (0.97, 1.03)	0.988
Myristoylcarnitine	HCC	Weighted mode	24	1.08 (0.54, 2.19)	0.824		24	1.08 (0.53, 2.24)	0.829		15	1.00 (0.96, 1.04)	0.989
Acetylcarnitine	HCC	Inverse variance weighted	16	1.15 (0.80, 1.66)	0.446		16	1.15 (0.80, 1.66)	0.446		15	1.00 (0.97, 1.03)	0.897
Acetylcarnitine	HCC	MR Egger	16	1.31 (0.69, 2.49)	0.42		16	1.31 (0.69, 2.49)	0.42		15	0.99 (0.93, 1.05)	0.77
Acetylcarnitine	HCC	Weighted median	16	1.27 (0.79, 2.06)	0.328		16	1.27 (0.78, 2.08)	0.338		15	0.99 (0.95, 1.02)	0.504
Acetylcarnitine	HCC	Weighted mode	16	1.20 (0.70, 2.06)	0.527		16	1.20 (0.71, 2.01)	0.507		15	0.98 (0.94, 1.03)	0.51
Stearylcarnitine	HCC	Inverse variance weighted	28	1.03 (0.77, 1.39)	0.823		28	1.03 (0.77, 1.39)	0.823		15	1.00 (0.97, 1.03)	0.981
Stearylcarnitine	HCC	MR Egger	28	0.70 (0.42, 1.19)	0.202		28	0.70 (0.42, 1.19)	0.202		15	1.04 (0.99, 1.09)	0.195
Stearylcarnitine	HCC	Weighted median	28	0.98 (0.65, 1.47)	0.921		28	0.98 (0.65, 1.47)	0.921		15	1.00 (0.97, 1.04)	0.908
Stearylcarnitine	HCC	Weighted mode	28	0.96 (0.60, 1.54)	0.863		28	0.96 (0.58, 1.59)	0.872		15	0.99 (0.95, 1.03)	0.656
Oleylcarnitine	HCC	Inverse variance weighted	19	0.94 (0.72, 1.24)	0.68		19	0.94 (0.72, 1.24)	0.68		15	0.98 (0.95, 1.01)	0.124
Oleylcarnitine	HCC	MR Egger	19	1.08 (0.74, 1.59)	0.693		19	1.08 (0.74, 1.59)	0.693		15	0.99 (0.93, 1.04)	0.587
Oleylcarnitine	HCC	Weighted median	19	0.95 (0.64, 1.41)	0.798		19	0.95 (0.64, 1.40)	0.797		15	0.95 (0.92, 0.99)	0.01
Oleylcarnitine	HCC	Weighted mode	19	0.97 (0.69, 1.38)	0.885		19	0.97 (0.68, 1.40)	0.89		15	0.95 (0.91, 0.99)	0.045
2-Hydroxy-3-methylbutyric acid	HCC	Inverse variance weighted	34	1.09 (0.89, 1.34)	0.393		34	1.09 (0.89, 1.34)	0.393		15	0.99 (0.95, 1.02)	0.385
2-Hydroxy-3-methylbutyric acid	HCC	MR Egger	34	0.99 (0.72, 1.36)	0.936		34	0.99 (0.72, 1.36)	0.936		15	0.97 (0.91, 1.03)	0.347
2-Hydroxy-3-methylbutyric acid	HCC	Weighted median	34	1.14 (0.84, 1.55)	0.394		34	1.14 (0.85, 1.53)	0.379		15	0.98 (0.94, 1.01)	0.22
2-Hydroxy-3-methylbutyric acid	HCC	Weighted mode	34	1.04 (0.74, 1.46)	0.811		34	1.04 (0.74, 1.47)	0.815		15	0.96 (0.91, 1.02)	0.219
Pyruvic acid	HCC	Inverse variance weighted	25	1.02 (0.75, 1.40)	0.897		25	1.02 (0.75, 1.40)	0.897		15	1.00 (0.96, 1.04)	0.943
Pyruvic acid	HCC	MR Egger	25	0.93 (0.60, 1.44)	0.757		25	0.93 (0.60, 1.44)	0.757		15	1.05 (0.98, 1.13)	0.158
Pyruvic acid	HCC	Weighted median	25	0.84 (0.52, 1.36)	0.473		25	0.84 (0.52, 1.35)	0.465		15	1.02 (0.98, 1.07)	0.293
Pyruvic acid	HCC	Weighted mode	25	0.67 (0.36, 1.22)	0.199		25	0.67 (0.37, 1.20)	0.186		15	1.02 (0.97, 1.09)	0.425
Malic acid	HCC	Inverse variance weighted	23	0.90 (0.70, 1.15)	0.394		23	0.90 (0.70, 1.15)	0.394		15	0.98 (0.95, 1.01)	0.108
Malic acid	HCC	MR Egger	23	0.78 (0.55, 1.12)	0.191		23	0.78 (0.55, 1.12)	0.191		15	0.98 (0.92, 1.04)	0.439
Malic acid	HCC	Weighted median	23	0.86 (0.60, 1.23)	0.413		23	0.86 (0.61, 1.21)	0.392		15	0.99 (0.95, 1.03)	0.53
Malic acid	HCC	Weighted mode	23	0.84 (0.60, 1.17)	0.315		23	0.84 (0.61, 1.15)	0.288		15	0.98 (0.93, 1.03)	0.472
GCDCA	HCC	Inverse variance weighted	34	1.09 (0.89, 1.33)	0.415		34	1.09 (0.89, 1.33)	0.415		15	1.03 (1.00, 1.05)	0.044
GCDCA	HCC	MR Egger	34	1.21 (0.93, 1.58)	0.165		34	1.21 (0.93, 1.58)	0.165		15	1.07 (1.01, 1.12)	0.028
GCDCA	HCC	Weighted median	34	1.12 (0.83, 1.52)	0.45		34	1.12 (0.83, 1.51)	0.442		15	1.04 (1.01, 1.08)	0.014
GCDCA	HCC	Weighted mode	34	1.15 (0.86, 1.54)	0.364		34	1.15 (0.86, 1.53)	0.358		15	1.04 (1.00, 1.09)	0.06
Propanoic acid	HCC	Wald ratio	1	1.31 (0.75, 2.29)	0.335		1	1.31 (0.75, 2.29)	0.335
BMI	HCC	Inverse variance weighted	527	1.52 (1.07, 2.16)	0.02		222	1.27 (0.80, 2.04)	0.314		16	1.00 (0.99, 1.00)	0.356
BMI	HCC	MR Egger	527	2.70 (1.10, 6.65)	0.031		222	1.81 (0.63, 5.16)	0.27		16	1.00 (0.98, 1.01)	0.711
BMI	HCC	Weighted median	527	1.62 (0.92, 2.83)	0.093		222	1.30 (0.65, 2.59)	0.46		16	0.99 (0.99, 1.00)	0.054
BMI	HCC	Weighted mode	527	2.49 (0.92, 6.76)	0.073		222	4.89 (1.54, 15.50)	0.008		16	0.99 (0.99, 1.00)	0.012
WC	HCC	Inverse variance weighted	355	2.71 (1.72, 4.26)	<0.001		127	1.68 (0.84, 3.32)	0.14		13	1.00 (1.00, 1.01)	0.018
WC	HCC	MR Egger	355	9.61 (2.67, 34.56)	<0.001		127	4.59 (0.88, 23.77)	0.072		13	1.01 (1.00, 1.01)	0.107
WC	HCC	Weighted median	355	3.36 (1.60, 7.08)	0.001		127	1.78 (0.68, 4.62)	0.24		13	1.00 (1.00, 1.01)	0.209
WC	HCC	Weighted mode	355	7.15 (1.83, 27.93)	0.005		127	7.66 (1.46, 40.16)	0.017		13	1.00 (0.99, 1.01)	0.793
WHR	HCC	Inverse variance weighted	343	2.44 (1.54, 3.87)	<0.001		146	1.27 (0.68, 2.36)	0.448		16	1.00 (1.00, 1.01)	0.895
WHR	HCC	MR Egger	343	6.95 (2.03, 23.75)	0.002		146	3.17 (0.71, 14.11)	0.132		16	1.00 (0.99, 1.01)	0.904
WHR	HCC	Weighted median	343	3.08 (1.42, 6.66)	0.004		146	1.60 (0.63, 4.08)	0.322		16	1.00 (1.00, 1.01)	0.054
WHR	HCC	Weighted mode	343	3.46 (0.95, 12.58)	0.061		146	3.77 (0.94, 15.17)	0.064		16	1.00 (1.00, 1.01)	0.09
ABSI_m	HCC	Inverse variance weighted	60	1.28 (0.60, 2.75)	0.52		32	1.03 (0.43, 2.47)	0.948		9	1.01 (1.00, 1.02)	0.091
ABSI_m	HCC	MR Egger	60	0.73 (0.08, 6.64)	0.781		32	1.47 (0.18, 12.16)	0.721		9	1.03 (0.99, 1.07)	0.144
ABSI_m	HCC	Weighted median	60	1.11 (0.35, 3.48)	0.858		32	1.09 (0.31, 3.86)	0.895		9	1.01 (1.00, 1.02)	0.151
ABSI_m	HCC	Weighted mode	60	1.05 (0.24, 4.56)	0.948		32	1.05 (0.20, 5.40)	0.955		9	1.03 (1.00, 1.06)	0.068
ABSI_w	HCC	Inverse variance weighted	173	1.64 (1.13, 2.38)	0.01		112	1.27 (0.83, 1.95)	0.269		9	1.01 (1.00, 1.02)	0.076
ABSI_w	HCC	MR Egger	173	3.24 (1.30, 8.05)	0.012		112	2.70 (1.00, 7.32)	0.053		9	1.02 (0.99, 1.04)	0.208
ABSI_w	HCC	Weighted median	173	1.45 (0.81, 2.59)	0.206		112	1.32 (0.68, 2.56)	0.405		9	1.01 (1.00, 1.02)	0.009
ABSI_w	HCC	Weighted mode	173	1.61 (0.65, 4.01)	0.303		112	2.01 (0.73, 5.54)	0.177		9	1.01 (1.00, 1.02)	0.029
HC	HCC	Inverse variance weighted	406	1.20 (0.84, 1.71)	0.313		193	1.38 (0.86, 2.23)	0.185		13	1.00 (1.00, 1.01)	0.712
HC	HCC	MR Egger	406	1.43 (0.55, 3.75)	0.462		193	2.41 (0.74, 7.88)	0.147		13	1.00 (0.99, 1.01)	0.427
HC	HCC	Weighted median	406	1.62 (0.89, 2.94)	0.116		193	1.45 (0.73, 2.85)	0.286		13	1.00 (0.99, 1.00)	0.668
HC	HCC	Weighted mode	406	4.18 (1.17, 14.91)	0.028		193	5.90 (1.55, 22.40)	0.01		13	1.00 (0.99, 1.00)	0.263

## Sheet: Table D
Table D. Cochran's Q tests for heterogeneity from IVW and MR-Egger methods
Exposure	Outcome	Method	Q	df	P
BMI	Creatine	Inverse variance weighted	547.693	527	0.258
BMI	Creatine	MR Egger	545.87	526	0.266
BMI	Tyrosine	Inverse variance weighted	560.677	527	0.15
BMI	Tyrosine	MR Egger	560.175	526	0.146
BMI	2-Hydroxybutyric acid	Inverse variance weighted	524.634	527	0.521
BMI	2-Hydroxybutyric acid	MR Egger	524.335	526	0.512
BMI	Oxoglutaric acid	Inverse variance weighted	579.791	527	0.055
BMI	Oxoglutaric acid	MR Egger	579.789	526	0.052
WC	Glutamine	Inverse variance weighted	362.89	360	0.447
WC	Glutamine	MR Egger	362.857	359	0.433
WC	Creatine	Inverse variance weighted	369.949	360	0.347
WC	Creatine	MR Egger	366.534	359	0.381
WC	Tyrosine	Inverse variance weighted	381.572	360	0.208
WC	Tyrosine	MR Egger	381.437	359	0.199
WC	2-Hydroxybutyric acid	Inverse variance weighted	341.691	360	0.748
WC	2-Hydroxybutyric acid	MR Egger	341.309	359	0.741
WC	Oxoglutaric acid	Inverse variance weighted	383.41	360	0.19
WC	Oxoglutaric acid	MR Egger	383.364	359	0.18
WC	Hydroxyphenyllactic acid	Inverse variance weighted	372.567	360	0.313
WC	Hydroxyphenyllactic acid	MR Egger	371.893	359	0.308
WHR	Creatine	Inverse variance weighted	415.342	344	0.005
WHR	Creatine	MR Egger	415.072	343	0.005
WHR	Tyrosine	Inverse variance weighted	358.712	344	0.281
WHR	Tyrosine	MR Egger	358.442	343	0.272
WHR	GHCA	Inverse variance weighted	341.942	344	0.521
WHR	GHCA	MR Egger	341.901	343	0.507
WHR	Myristoylcarnitine	Inverse variance weighted	281.166	344	0.994
WHR	Myristoylcarnitine	MR Egger	280.568	343	0.994
WHR	Arachidonic acid	Inverse variance weighted	351.076	344	0.385
WHR	Arachidonic acid	MR Egger	350.874	343	0.373
WHR	2-Hydroxybutyric acid	Inverse variance weighted	329.901	344	0.698
WHR	2-Hydroxybutyric acid	MR Egger	329.474	343	0.691
WHR	Pyruvic acid	Inverse variance weighted	384.648	344	0.065
WHR	Pyruvic acid	MR Egger	383.358	343	0.066
WHR	Hydroxyphenyllactic acid	Inverse variance weighted	326.58	344	0.742
WHR	Hydroxyphenyllactic acid	MR Egger	325.557	343	0.743
ABSI_w	DPAn-3	Inverse variance weighted	152.8	174	0.875
ABSI_w	DPAn-3	MR Egger	151.856	173	0.875
ABSI_w	Arachidonic acid	Inverse variance weighted	145.05	174	0.946
ABSI_w	Arachidonic acid	MR Egger	143.539	173	0.95
HC	Tyrosine	Inverse variance weighted	447.136	407	0.083
HC	Tyrosine	MR Egger	446.98	406	0.078
BMI	HCC	Inverse variance weighted	550.795	526	0.22
BMI	HCC	MR Egger	548.875	525	0.228
WC	HCC	Inverse variance weighted	370.848	354	0.258
WC	HCC	MR Egger	366.378	353	0.301
WHR	HCC	Inverse variance weighted	387.147	342	0.046
WHR	HCC	MR Egger	383.505	341	0.056
ABSI_w	HCC	Inverse variance weighted	159.264	172	0.748
ABSI_w	HCC	MR Egger	156.679	171	0.777

## Sheet: Table E
Table E. Results of MR-PRESSO global tests
Exposure	Outcome	RSSobs	P
BMI	Creatine	570.937	0.184
BMI	Tyrosine	572.022	0.174
BMI	2-Hydroxybutyric acid	535.105	0.5724
BMI	Oxoglutaric acid	590.558	0.0744
WC	Glutamine	378.734	0.4492
WC	Creatine	376.025	0.4936
WC	Tyrosine	399.274	0.196
WC	2-Hydroxybutyric acid	354.353	0.7636
WC	Oxoglutaric acid	404.347	0.1504
WC	Hydroxyphenyllactic acid	378.914	0.4432
WHR	Creatine	427.398	0.0072
WHR	Tyrosine	371.407	0.3188
WHR	GHCA	348.985	0.6296
WHR	Myristoylcarnitine	290.194	0.9948
WHR	Arachidonic acid	368.69	0.35
WHR	2-Hydroxybutyric acid	340.959	0.7384
WHR	Pyruvic acid	394.969	0.088
WHR	Hydroxyphenyllactic acid	341.425	0.7304
ABSI_w	DPAn-3	161.615	0.8468
ABSI_w	Arachidonic acid	152.147	0.944
HC	Tyrosine	457.788	0.0956
BMI	HCC	571.586	0.1932
WC	HCC	393.922	0.2728
WHR	HCC	413.09	0.0244
ABSI_w	HCC	169.691	0.7324

## Sheet: Table F
		Table F. Results of outlier-corrected MR analysis
id.exposure	id.outcome	Exposure	Outcome	Method	SNPs	β (95% CI)	OR (95% CI)	P
iqkloY	CemiqD	WHR	Creatine	Inverse variance weighted	344	0.13 (0.02, 0.25)		0.024
iqkloY	CemiqD	WHR	Creatine	MR Egger	344	0.07 (-0.24, 0.38)		0.667
iqkloY	CemiqD	WHR	Creatine	Weighted median	344	0.18 (0.01, 0.35)		0.036
iqkloY	CemiqD	WHR	Creatine	Weighted mode	344	0.41 (0.01, 0.81)		0.048
iqkloY	qPvaFR	WHR	HCC	Inverse variance weighted	342		2.23 (1.42, 3.51)	<0.001
iqkloY	qPvaFR	WHR	HCC	MR Egger	342		4.94 (1.46, 16.71)	0.011
iqkloY	qPvaFR	WHR	HCC	Weighted median	342		2.95 (1.32, 6.60)	0.008
iqkloY	qPvaFR	WHR	HCC	Weighted mode	342		3.51 (1.01, 12.18)	0.049

## Sheet: Table G
Table G. MR-Egger intercept tests for horizontal pleiotropy
Exposure	Outcome	Egger's intercept	SE	P
BMI	Creatine	0.00238875	0.00180225	0.186
BMI	Tyrosine	0.00138707	0.00201997	0.493
BMI	2-Hydroxybutyric acid	0.00106545	0.00194845	0.585
BMI	Oxoglutaric acid	8.70469e-05	0.00203507	0.966
WC	Glutamine	0.000478926	0.00264474	0.856
WC	Creatine	0.00442665	0.00242036	0.068
WC	Tyrosine	0.000971117	0.00273208	0.722
WC	2-Hydroxybutyric acid	0.00163081	0.00263828	0.537
WC	Oxoglutaric acid	0.000563529	0.00271211	0.836
WC	Hydroxyphenyllactic acid	0.00203635	0.00252522	0.421
WHR	Creatine	0.0012453	0.00263453	0.637
WHR	Tyrosine	0.00137857	0.00270965	0.611
WHR	GHCA	-0.000565961	0.00279305	0.840
WHR	Myristoylcarnitine	0.0019498	0.00252269	0.440
WHR	Arachidonic acid	-0.00115455	0.00260174	0.657
WHR	2-Hydroxybutyric acid	-0.0017245	0.00263885	0.514
WHR	Pyruvic acid	0.00297448	0.00276807	0.283
WHR	Hydroxyphenyllactic acid	0.00250936	0.00248134	0.313
ABSI_w	DPAn-3	-0.00321755	0.00331112	0.333
ABSI_w	Arachidonic acid	-0.00417164	0.00339325	0.221
HC	Tyrosine	-0.000944656	0.0025137	0.707
BMI	HCC	-0.0102846	0.00758771	0.176
WC	HCC	-0.0210099	0.010124	0.039
WHR	HCC	-0.0184868	0.0102718	0.073
ABSI_w	HCC	-0.0207352	0.0128956	0.110

## Sheet: Table H
Table H. Results of multivariable MR
Group	Exposure	Outcome	Covariate	SNPs	OR (95% CI)	P
1	BMI	HCC	Creatine	733	1.61 (1.15, 2.27)	0.006
1	Creatine	HCC	BMI	3	1.14 (0.89, 1.46)	0.286
2	BMI	HCC	Pyroglutamic acid	736	1.64 (1.16, 2.30)	0.005
2	Pyroglutamic acid	HCC	BMI	2	0.90 (0.74, 1.10)	0.297
3	BMI	HCC	Tyrosine	738	1.69 (1.20, 2.37)	0.002
3	Tyrosine	HCC	BMI	2	0.85 (0.65, 1.11)	0.225
4	BMI	HCC	GCA	739	1.65 (1.18, 2.32)	0.004
4	GCA	HCC	BMI	1	1.05 (0.81, 1.36)	0.708
5	BMI	HCC	DHA	739	1.61 (1.15, 2.26)	0.006
5	DHA	HCC	BMI	0	0.78 (0.59, 1.05)	0.098
6	BMI	HCC	DPAn-3	737	1.65 (1.18, 2.32)	0.004
6	DPAn-3	HCC	BMI	1	0.77 (0.59, 1.01)	0.058
7	BMI	HCC	Arachidonic acid	736	1.65 (1.17, 2.31)	0.004
7	Arachidonic acid	HCC	BMI	1	0.95 (0.75, 1.18)	0.625
8	BMI	HCC	2-Hydroxybutyric acid	739	1.69 (1.20, 2.38)	0.003
8	2-Hydroxybutyric acid	HCC	BMI	2	0.85 (0.65, 1.11)	0.225
9	BMI	HCC	Oxoglutaric acid	736	1.72 (1.22, 2.42)	0.002
9	Oxoglutaric acid	HCC	BMI	2	0.84 (0.65, 1.08)	0.164
10	BMI	HCC	Homovanillic acid	736	1.65 (1.17, 2.32)	0.004
10	Homovanillic acid	HCC	BMI	3	0.96 (0.77, 1.19)	0.689
11	WC	HCC	Glutamine	563	2.35 (1.55, 3.56)	<0.001
11	Glutamine	HCC	WC	1	0.79 (0.60, 1.04)	0.093
12	WC	HCC	Creatine	562	2.53 (1.67, 3.82)	<0.001
12	Creatine	HCC	WC	2	1.22 (0.91, 1.63)	0.179
13	WC	HCC	Pyroglutamic acid	564	2.59 (1.72, 3.90)	<0.001
13	Pyroglutamic acid	HCC	WC	2	0.83 (0.67, 1.02)	0.072
14	WC	HCC	Tyrosine	562	2.58 (1.70, 3.91)	<0.001
14	Tyrosine	HCC	WC	2	0.99 (0.74, 1.32)	0.934
15	WC	HCC	GCA	566	2.57 (1.71, 3.88)	<0.001
15	GCA	HCC	WC	5	0.93 (0.71, 1.22)	0.599
16	WC	HCC	TCA	566	2.58 (1.71, 3.89)	<0.001
16	TCA	HCC	WC	4	0.90 (0.69, 1.19)	0.47
17	WC	HCC	TCDCA	566	2.58 (1.71, 3.89)	<0.001
17	TCDCA	HCC	WC	0	0.93 (0.67, 1.27)	0.637
18	WC	HCC	DHA	565	2.60 (1.72, 3.92)	<0.001
18	DHA	HCC	WC	3	0.92 (0.67, 1.26)	0.6
19	WC	HCC	Arachidonic acid	562	2.61 (1.73, 3.94)	<0.001
19	Arachidonic acid	HCC	WC	2	1.07 (0.84, 1.36)	0.593
20	WC	HCC	2-Hydroxybutyric acid	566	2.62 (1.74, 3.96)	<0.001
20	2-Hydroxybutyric acid	HCC	WC	3	0.93 (0.69, 1.27)	0.659
21	WC	HCC	Oxoglutaric acid	560	2.69 (1.77, 4.08)	<0.001
21	Oxoglutaric acid	HCC	WC	3	0.85 (0.64, 1.13)	0.268
22	WC	HCC	Homovanillic acid	565	2.57 (1.70, 3.86)	<0.001
22	Homovanillic acid	HCC	WC	1	1.09 (0.83, 1.42)	0.538
23	WC	HCC	Hydroxyphenyllactic acid	558	2.64 (1.74, 4.01)	<0.001
23	Hydroxyphenyllactic acid	HCC	WC	4	0.92 (0.68, 1.22)	0.553
24	WHR	HCC	Glutamine	527	2.28 (1.50, 3.47)	<0.001
24	Glutamine	HCC	WHR	4	0.77 (0.59, 1.01)	0.062
25	WHR	HCC	Creatine	530	2.27 (1.49, 3.44)	<0.001
25	Creatine	HCC	WHR	3	1.35 (1.01, 1.79)	0.04
26	WHR	HCC	Pyroglutamic acid	528	2.41 (1.58, 3.65)	<0.001
26	Pyroglutamic acid	HCC	WHR	6	0.89 (0.72, 1.10)	0.276
27	WHR	HCC	Tyrosine	527	2.43 (1.60, 3.69)	<0.001
27	Tyrosine	HCC	WHR	4	0.99 (0.76, 1.30)	0.963
28	WHR	HCC	GHCA	527	2.22 (1.46, 3.38)	<0.001
28	GHCA	HCC	WHR	4	0.79 (0.60, 1.04)	0.089
29	WHR	HCC	Myristoylcarnitine	532	2.39 (1.57, 3.63)	<0.001
29	Myristoylcarnitine	HCC	WHR	1	1.07 (0.75, 1.54)	0.701
30	WHR	HCC	Acetylcarnitine	529	2.41 (1.58, 3.65)	<0.001
30	Acetylcarnitine	HCC	WHR	2	1.21 (0.91, 1.62)	0.187
31	WHR	HCC	Stearylcarnitine	525	2.42 (1.58, 3.69)	<0.001
31	Stearylcarnitine	HCC	WHR	6	1.00 (0.76, 1.31)	0.977
32	WHR	HCC	Oleylcarnitine	524	2.34 (1.54, 3.56)	<0.001
32	Oleylcarnitine	HCC	WHR	4	1.00 (0.77, 1.29)	0.988
33	WHR	HCC	2-Hydroxy-3-methylbutyric acid	529	2.42 (1.59, 3.68)	<0.001
33	2-Hydroxy-3-methylbutyric acid	HCC	WHR	7	1.00 (0.77, 1.30)	0.981
34	WHR	HCC	DHA	531	2.43 (1.60, 3.68)	<0.001
34	DHA	HCC	WHR	6	0.99 (0.72, 1.37)	0.97
35	WHR	HCC	DPAn-3	530	2.37 (1.56, 3.59)	<0.001
35	DPAn-3	HCC	WHR	4	1.28 (0.93, 1.75)	0.129
36	WHR	HCC	Arachidonic acid	530	2.32 (1.53, 3.52)	<0.001
36	Arachidonic acid	HCC	WHR	2	1.29 (1.00, 1.67)	0.049
37	WHR	HCC	2-Hydroxybutyric acid	528	2.17 (1.43, 3.30)	<0.001
37	2-Hydroxybutyric acid	HCC	WHR	3	1.49 (1.09, 2.05)	0.012
38	WHR	HCC	Oxoglutaric acid	530	2.41 (1.59, 3.65)	<0.001
38	Oxoglutaric acid	HCC	WHR	5	1.01 (0.86, 1.18)	0.942
39	WHR	HCC	Pyruvic acid	531	2.41 (1.58, 3.67)	<0.001
39	Pyruvic acid	HCC	WHR	2	0.99 (0.72, 1.35)	0.927
40	WHR	HCC	Malic acid	530	2.40 (1.58, 3.65)	<0.001
40	Malic acid	HCC	WHR	1	0.80 (0.56, 1.14)	0.224
42	WHR	HCC	Hydroxyphenyllactic acid	529	2.46 (1.62, 3.72)	<0.001
42	Hydroxyphenyllactic acid	HCC	WHR	8	0.81 (0.61, 1.06)	0.121
43	ABSI_m	HCC	Pyroglutamic acid	151	3.00 (1.52, 5.94)	0.002
43	Pyroglutamic acid	HCC	ABSI_m	6	0.77 (0.57, 1.03)	0.081
44	ABSI_m	HCC	GHCA	149	3.06 (1.55, 6.06)	0.001
44	GHCA	HCC	ABSI_m	11	1.12 (0.74, 1.70)	0.581
45	ABSI_m	HCC	DPAn-3	147	3.12 (1.56, 6.26)	0.001
45	DPAn-3	HCC	ABSI_m	10	1.16 (0.73, 1.83)	0.539
46	ABSI_m	HCC	Arachidonic acid	151	3.14 (1.57, 6.25)	0.001
46	Arachidonic acid	HCC	ABSI_m	5	0.98 (0.68, 1.40)	0.91
47	ABSI_m	HCC	Oxoglutaric acid	149	3.14 (1.57, 6.28)	0.001
47	Oxoglutaric acid	HCC	ABSI_m	6	1.08 (0.64, 1.82)	0.777
48	Isocitric acid	HCC	ABSI_m	4	0.99 (0.89, 1.09)	0.785
48	ABSI_m	HCC	Isocitric acid	0	65.46 (0.01, 336034.19)	0.337
49	ABSI_w	HCC	Pyroglutamic acid	267	1.72 (1.22, 2.43)	0.002
49	Pyroglutamic acid	HCC	ABSI_w	3	0.81 (0.65, 1.02)	0.069
50	ABSI_w	HCC	GHCA	267	1.71 (1.21, 2.43)	0.002
50	GHCA	HCC	ABSI_w	7	0.96 (0.70, 1.32)	0.797
51	ABSI_w	HCC	DPAn-3	267	1.73 (1.22, 2.45)	0.002
51	DPAn-3	HCC	ABSI_w	7	1.25 (0.87, 1.80)	0.226
52	ABSI_w	HCC	Arachidonic acid	267	1.70 (1.20, 2.40)	0.003
52	Arachidonic acid	HCC	ABSI_w	7	1.20 (0.93, 1.55)	0.154
53	ABSI_w	HCC	Oxoglutaric acid	265	1.71 (1.20, 2.42)	0.003
53	Oxoglutaric acid	HCC	ABSI_w	6	1.14 (0.81, 1.59)	0.461
54	ABSI_w	HCC	Isocitric acid	0	0.06 (0.00, 4.71)	0.211
54	Isocitric acid	HCC	ABSI_w	4	0.98 (0.90, 1.07)	0.677
56	HC	HCC	Pyroglutamic acid	608	1.21 (0.86, 1.69)	0.272
56	Pyroglutamic acid	HCC	HC	2	0.80 (0.65, 0.98)	0.028
57	HC	HCC	Tyrosine	608	1.25 (0.89, 1.76)	0.19
57	Tyrosine	HCC	HC	2	0.83 (0.63, 1.10)	0.19
